# Supplementary material for: Colouration mechanism of chrysoprase: insights from colourimetry, spectroscopy and mineralogy
Source: RSC Adv. 2025 Sep 23;15(42):34926–38. doi: 10.1039/d5ra05339k (PMC12455979; doi:10.1039/d5ra05339k)
Supplement: RA-015-D5RA05339K-s001 [file RA-015-D5RA05339K-s001.zip]

Archive with 11 entries (11 files):
- XRD001.TXT
- XRD002.TXT
- XRD003.TXT
- XRD004.TXT
- XRD005.TXT
- XRD006.TXT
- XRD007.TXT
- XRD008.TXT
- XRD009.TXT
- XRD010.TXT
- near-infrared_spectrum.xlsx
