# Supplementary material for: Colouration mechanism of chrysoprase: insights from colourimetry, spectroscopy and mineralogy
Source: RSC Adv. 2025 Sep 23;15(42):34926–38. doi: 10.1039/d5ra05339k (PMC12455979; doi:10.1039/d5ra05339k)
Supplement: RA-015-D5RA05339K-s001 [file RA-015-D5RA05339K-s001.zip › XRD001.TXT]

Sample
Comments
Filename	D:\TEXTSA~1\2024\SAOTU\01\240125H06\240125H06F001.raw
Goniometer	Ultima IV
Attachment	Standard Att.
ScanningMode	2Theta/Theta
ScanningType	Continuos Scanning
X-Ray	40kV/40mA
DivSlit	1.0mm
DivH.L.Slit	10mm
SctSlit	open
RecSlit	0.3mm
Start	4
Stop	85
Step	0.02
4	1910
4.02	1793.33
4.04	1816.67
4.06	1963.33
4.08	1906.67
4.1	1860
4.12	1720
4.14	1956.67
4.16	1716.67
4.18	1766.67
4.2	1763.33
4.22	1753.33
4.24	1733.33
4.26	1880
4.28	1646.67
4.3	1570
4.32	1506.67
4.34	1760
4.36	1573.33
4.38	1633.33
4.4	1700
4.42	1610
4.44	1530
4.46	1516.67
4.48	1673.33
4.5	1593.33
4.52	1433.33
4.54	1356.67
4.56	1393.33
4.58	1566.67
4.6	1443.33
4.62	1553.33
4.64	1623.33
4.66	1466.67
4.68	1460
4.7	1506.67
4.72	1476.67
4.74	1223.33
4.76	1416.67
4.78	1376.67
4.8	1356.67
4.82	1253.33
4.84	1420
4.86	1246.67
4.88	1383.33
4.9	1223.33
4.92	1340
4.94	1270
4.96	1310
4.98	1236.67
5	1233.33
5.02	1296.67
5.04	1303.33
5.06	1220
5.08	1260
5.1	1216.67
5.12	1200
5.14	1220
5.16	1200
5.18	1146.67
5.2	1136.67
5.22	1120
5.24	1113.33
5.26	1260
5.28	1173.33
5.3	1093.33
5.32	1180
5.34	1103.33
5.36	1216.67
5.38	1170
5.4	1143.33
5.42	1126.67
5.44	1116.67
5.46	1106.67
5.48	1136.67
5.5	1126.67
5.52	1110
5.54	1080
5.56	1083.33
5.58	1020
5.6	1093.33
5.62	1070
5.64	1070
5.66	1096.67
5.68	1036.67
5.7	996.667
5.72	1060
5.74	950
5.76	1000
5.78	980
5.8	926.667
5.82	1006.67
5.84	1026.67
5.86	1033.33
5.88	1043.33
5.9	996.667
5.92	930
5.94	1016.67
5.96	986.667
5.98	966.667
6	1033.33
6.02	1036.67
6.04	976.667
6.06	986.667
6.08	963.333
6.1	956.667
6.12	980
6.14	960
6.16	1033.33
6.18	1016.67
6.2	950
6.22	983.333
6.24	933.333
6.26	976.667
6.28	990
6.3	900
6.32	976.667
6.34	973.333
6.36	980
6.38	1030
6.4	996.667
6.42	946.667
6.44	933.333
6.46	1073.33
6.48	903.333
6.5	900
6.52	1073.33
6.54	920
6.56	856.667
6.58	950
6.6	976.667
6.62	933.333
6.64	963.333
6.66	876.667
6.68	946.667
6.7	1006.67
6.72	963.333
6.74	896.667
6.76	926.667
6.78	906.667
6.8	790
6.82	920
6.84	946.667
6.86	883.333
6.88	990
6.9	876.667
6.92	836.667
6.94	886.667
6.96	933.333
6.98	923.333
7	856.667
7.02	893.333
7.04	940
7.06	930
7.08	1016.67
7.1	890
7.12	886.667
7.14	920
7.16	973.333
7.18	890
7.2	956.667
7.22	940
7.24	893.333
7.26	923.333
7.28	920
7.3	826.667
7.32	890
7.34	813.333
7.36	870
7.38	910
7.4	973.333
7.42	870
7.44	930
7.46	830
7.48	920
7.5	963.333
7.52	840
7.54	843.333
7.56	970
7.58	900
7.6	990
7.62	936.667
7.64	806.667
7.66	896.667
7.68	843.333
7.7	886.667
7.72	960
7.74	916.667
7.76	910
7.78	950
7.8	986.667
7.82	963.333
7.84	920
7.86	833.333
7.88	933.333
7.9	893.333
7.92	1010
7.94	923.333
7.96	900
7.98	820
8	910
8.02	906.667
8.04	913.333
8.06	980
8.08	970
8.1	930
8.12	890
8.14	876.667
8.16	910
8.18	836.667
8.2	863.333
8.22	896.667
8.24	906.667
8.26	933.333
8.28	976.667
8.3	900
8.32	910
8.34	863.333
8.36	780
8.38	923.333
8.4	943.333
8.42	850
8.44	840
8.46	850
8.48	843.333
8.5	930
8.52	923.333
8.54	876.667
8.56	883.333
8.58	853.333
8.6	896.667
8.62	886.667
8.64	860
8.66	856.667
8.68	903.333
8.7	853.333
8.72	936.667
8.74	793.333
8.76	946.667
8.78	900
8.8	920
8.82	816.667
8.84	816.667
8.86	896.667
8.88	870
8.9	856.667
8.92	850
8.94	863.333
8.96	840
8.98	813.333
9	933.333
9.02	916.667
9.04	863.333
9.06	950
9.08	930
9.1	916.667
9.12	930
9.14	910
9.16	936.667
9.18	916.667
9.2	883.333
9.22	850
9.24	810
9.26	833.333
9.28	820
9.3	850
9.32	880
9.34	813.333
9.36	903.333
9.38	923.333
9.4	883.333
9.42	926.667
9.44	883.333
9.46	923.333
9.48	846.667
9.5	850
9.52	926.667
9.54	923.333
9.56	926.667
9.58	793.333
9.6	890
9.62	920
9.64	813.333
9.66	883.333
9.68	890
9.7	893.333
9.72	843.333
9.74	903.333
9.76	913.333
9.78	916.667
9.8	746.667
9.82	793.333
9.84	886.667
9.86	930
9.88	800
9.9	763.333
9.92	903.333
9.94	796.667
9.96	860
9.98	766.667
10	770
10.02	830
10.04	756.667
10.06	803.333
10.08	830
10.1	723.333
10.12	756.667
10.14	886.667
10.16	773.333
10.18	793.333
10.2	800
10.22	860
10.24	806.667
10.26	800
10.28	706.667
10.3	763.333
10.32	833.333
10.34	876.667
10.36	870
10.38	753.333
10.4	823.333
10.42	760
10.44	710
10.46	796.667
10.48	800
10.5	930
10.52	733.333
10.54	766.667
10.56	783.333
10.58	850
10.6	783.333
10.62	793.333
10.64	813.333
10.66	790
10.68	726.667
10.7	763.333
10.72	776.667
10.74	826.667
10.76	786.667
10.78	833.333
10.8	796.667
10.82	750
10.84	700
10.86	783.333
10.88	716.667
10.9	786.667
10.92	796.667
10.94	750
10.96	816.667
10.98	793.333
11	736.667
11.02	740
11.04	700
11.06	673.333
11.08	780
11.1	806.667
11.12	756.667
11.14	760
11.16	803.333
11.18	780
11.2	746.667
11.22	806.667
11.24	810
11.26	750
11.28	716.667
11.3	790
11.32	770
11.34	700
11.36	773.333
11.38	796.667
11.4	743.333
11.42	630
11.44	720
11.46	833.333
11.48	796.667
11.5	716.667
11.52	816.667
11.54	846.667
11.56	783.333
11.58	713.333
11.6	716.667
11.62	783.333
11.64	733.333
11.66	840
11.68	776.667
11.7	740
11.72	786.667
11.74	740
11.76	723.333
11.78	696.667
11.8	660
11.82	720
11.84	693.333
11.86	756.667
11.88	713.333
11.9	810
11.92	786.667
11.94	640
11.96	690
11.98	616.667
12	630
12.02	693.333
12.04	673.333
12.06	693.333
12.08	663.333
12.1	620
12.12	743.333
12.14	760
12.16	756.667
12.18	703.333
12.2	706.667
12.22	720
12.24	693.333
12.26	606.667
12.28	683.333
12.3	720
12.32	756.667
12.34	663.333
12.36	676.667
12.38	726.667
12.4	706.667
12.42	666.667
12.44	760
12.46	680
12.48	696.667
12.5	736.667
12.52	686.667
12.54	693.333
12.56	730
12.58	663.333
12.6	700
12.62	696.667
12.64	740
12.66	706.667
12.68	656.667
12.7	726.667
12.72	753.333
12.74	643.333
12.76	686.667
12.78	676.667
12.8	566.667
12.82	600
12.84	686.667
12.86	703.333
12.88	703.333
12.9	676.667
12.92	633.333
12.94	643.333
12.96	660
12.98	666.667
13	606.667
13.02	610
13.04	653.333
13.06	756.667
13.08	643.333
13.1	626.667
13.12	623.333
13.14	696.667
13.16	676.667
13.18	683.333
13.2	656.667
13.22	660
13.24	636.667
13.26	693.333
13.28	610
13.3	710
13.32	656.667
13.34	736.667
13.36	566.667
13.38	653.333
13.4	726.667
13.42	620
13.44	703.333
13.46	593.333
13.48	716.667
13.5	630
13.52	683.333
13.54	726.667
13.56	643.333
13.58	703.333
13.6	580
13.62	656.667
13.64	590
13.66	586.667
13.68	693.333
13.7	646.667
13.72	626.667
13.74	646.667
13.76	606.667
13.78	553.333
13.8	653.333
13.82	603.333
13.84	673.333
13.86	713.333
13.88	643.333
13.9	720
13.92	640
13.94	616.667
13.96	656.667
13.98	676.667
14	686.667
14.02	650
14.04	630
14.06	656.667
14.08	686.667
14.1	683.333
14.12	703.333
14.14	596.667
14.16	710
14.18	643.333
14.2	650
14.22	670
14.24	663.333
14.26	630
14.28	643.333
14.3	600
14.32	640
14.34	623.333
14.36	656.667
14.38	706.667
14.4	700
14.42	676.667
14.44	686.667
14.46	710
14.48	673.333
14.5	573.333
14.52	570
14.54	640
14.56	656.667
14.58	656.667
14.6	583.333
14.62	663.333
14.64	626.667
14.66	563.333
14.68	553.333
14.7	633.333
14.72	620
14.74	540
14.76	683.333
14.78	663.333
14.8	640
14.82	663.333
14.84	630
14.86	616.667
14.88	603.333
14.9	613.333
14.92	630
14.94	640
14.96	620
14.98	616.667
15	580
15.02	650
15.04	600
15.06	673.333
15.08	686.667
15.1	553.333
15.12	586.667
15.14	546.667
15.16	603.333
15.18	653.333
15.2	616.667
15.22	623.333
15.24	633.333
15.26	700
15.28	636.667
15.3	656.667
15.32	593.333
15.34	616.667
15.36	690
15.38	596.667
15.4	583.333
15.42	746.667
15.44	646.667
15.46	560
15.48	616.667
15.5	540
15.52	640
15.54	643.333
15.56	613.333
15.58	653.333
15.6	646.667
15.62	536.667
15.64	596.667
15.66	693.333
15.68	690
15.7	656.667
15.72	736.667
15.74	663.333
15.76	580
15.78	606.667
15.8	566.667
15.82	563.333
15.84	633.333
15.86	616.667
15.88	643.333
15.9	640
15.92	553.333
15.94	636.667
15.96	613.333
15.98	566.667
16	556.667
16.02	700
16.04	653.333
16.06	646.667
16.08	550
16.1	620
16.12	626.667
16.14	636.667
16.16	546.667
16.18	653.333
16.2	593.333
16.22	650
16.24	563.333
16.26	623.333
16.28	616.667
16.3	590
16.32	503.333
16.34	626.667
16.36	620
16.38	633.333
16.4	683.333
16.42	636.667
16.44	586.667
16.46	610
16.48	603.333
16.5	556.667
16.52	603.333
16.54	570
16.56	656.667
16.58	663.333
16.6	630
16.62	676.667
16.64	613.333
16.66	620
16.68	570
16.7	603.333
16.72	670
16.74	676.667
16.76	543.333
16.78	506.667
16.8	633.333
16.82	613.333
16.84	600
16.86	586.667
16.88	710
16.9	676.667
16.92	606.667
16.94	660
16.96	576.667
16.98	650
17	613.333
17.02	650
17.04	733.333
17.06	666.667
17.08	590
17.1	593.333
17.12	586.667
17.14	603.333
17.16	620
17.18	663.333
17.2	680
17.22	670
17.24	616.667
17.26	643.333
17.28	556.667
17.3	606.667
17.32	643.333
17.34	623.333
17.36	650
17.38	610
17.4	640
17.42	663.333
17.44	616.667
17.46	613.333
17.48	596.667
17.5	593.333
17.52	633.333
17.54	600
17.56	660
17.58	610
17.6	573.333
17.62	616.667
17.64	660
17.66	683.333
17.68	593.333
17.7	626.667
17.72	736.667
17.74	686.667
17.76	663.333
17.78	616.667
17.8	636.667
17.82	620
17.84	676.667
17.86	600
17.88	656.667
17.9	653.333
17.92	636.667
17.94	633.333
17.96	656.667
17.98	640
18	763.333
18.02	613.333
18.04	603.333
18.06	653.333
18.08	620
18.1	683.333
18.12	663.333
18.14	680
18.16	670
18.18	656.667
18.2	633.333
18.22	623.333
18.24	636.667
18.26	633.333
18.28	670
18.3	606.667
18.32	653.333
18.34	600
18.36	620
18.38	683.333
18.4	540
18.42	640
18.44	696.667
18.46	670
18.48	620
18.5	626.667
18.52	623.333
18.54	640
18.56	650
18.58	743.333
18.6	640
18.62	683.333
18.64	670
18.66	680
18.68	663.333
18.7	633.333
18.72	656.667
18.74	656.667
18.76	700
18.78	666.667
18.8	646.667
18.82	640
18.84	610
18.86	696.667
18.88	720
18.9	673.333
18.92	686.667
18.94	713.333
18.96	626.667
18.98	670
19	636.667
19.02	663.333
19.04	646.667
19.06	613.333
19.08	596.667
19.1	713.333
19.12	660
19.14	656.667
19.16	766.667
19.18	723.333
19.2	713.333
19.22	810
19.24	713.333
19.26	723.333
19.28	796.667
19.3	766.667
19.32	723.333
19.34	760
19.36	793.333
19.38	776.667
19.4	800
19.42	806.667
19.44	766.667
19.46	870
19.48	806.667
19.5	963.333
19.52	756.667
19.54	896.667
19.56	886.667
19.58	846.667
19.6	810
19.62	843.333
19.64	876.667
19.66	820
19.68	920
19.7	853.333
19.72	893.333
19.74	890
19.76	823.333
19.78	873.333
19.8	1003.33
19.82	970
19.84	890
19.86	1003.33
19.88	1023.33
19.9	1013.33
19.92	1193.33
19.94	1173.33
19.96	1146.67
19.98	1290
20	1236.67
20.02	1176.67
20.04	1266.67
20.06	1266.67
20.08	1276.67
20.1	1186.67
20.12	1326.67
20.14	1286.67
20.16	1206.67
20.18	1193.33
20.2	1250
20.22	1116.67
20.24	1193.33
20.26	1250
20.28	1240
20.3	1156.67
20.32	1296.67
20.34	1216.67
20.36	1223.33
20.38	1276.67
20.4	1286.67
20.42	1353.33
20.44	1530
20.46	1440
20.48	1516.67
20.5	1616.67
20.52	1603.33
20.54	1593.33
20.56	1693.33
20.58	1703.33
20.6	1880
20.62	1990
20.64	2246.67
20.66	2373.33
20.68	2520
20.7	2760
20.72	3180
20.74	3530
20.76	3846.67
20.78	4670
20.8	5686.67
20.82	6630
20.84	7960
20.86	9856.67
20.88	11990
20.9	13340
20.92	13630
20.94	13273.3
20.96	10916.7
20.98	8790
21	6620
21.02	4706.67
21.04	3696.67
21.06	2870
21.08	2416.67
21.1	2093.33
21.12	1753.33
21.14	1733.33
21.16	1676.67
21.18	1643.33
21.2	1383.33
21.22	1246.67
21.24	1230
21.26	1213.33
21.28	1076.67
21.3	1236.67
21.32	1106.67
21.34	983.333
21.36	983.333
21.38	916.667
21.4	916.667
21.42	963.333
21.44	973.333
21.46	973.333
21.48	890
21.5	923.333
21.52	770
21.54	863.333
21.56	903.333
21.58	816.667
21.6	833.333
21.62	766.667
21.64	910
21.66	813.333
21.68	793.333
21.7	826.667
21.72	746.667
21.74	796.667
21.76	833.333
21.78	936.667
21.8	820
21.82	823.333
21.84	800
21.86	796.667
21.88	830
21.9	806.667
21.92	766.667
21.94	836.667
21.96	710
21.98	766.667
22	746.667
22.02	676.667
22.04	780
22.06	720
22.08	696.667
22.1	796.667
22.12	743.333
22.14	746.667
22.16	796.667
22.18	750
22.2	713.333
22.22	786.667
22.24	780
22.26	760
22.28	766.667
22.3	723.333
22.32	616.667
22.34	773.333
22.36	703.333
22.38	726.667
22.4	713.333
22.42	746.667
22.44	703.333
22.46	786.667
22.48	700
22.5	700
22.52	733.333
22.54	726.667
22.56	726.667
22.58	783.333
22.6	606.667
22.62	686.667
22.64	783.333
22.66	746.667
22.68	780
22.7	723.333
22.72	723.333
22.74	766.667
22.76	840
22.78	756.667
22.8	806.667
22.82	776.667
22.84	763.333
22.86	860
22.88	806.667
22.9	770
22.92	756.667
22.94	750
22.96	753.333
22.98	730
23	663.333
23.02	706.667
23.04	733.333
23.06	763.333
23.08	780
23.1	793.333
23.12	776.667
23.14	803.333
23.16	780
23.18	780
23.2	700
23.22	786.667
23.24	720
23.26	723.333
23.28	790
23.3	713.333
23.32	733.333
23.34	756.667
23.36	836.667
23.38	790
23.4	736.667
23.42	753.333
23.44	773.333
23.46	776.667
23.48	760
23.5	706.667
23.52	816.667
23.54	633.333
23.56	766.667
23.58	723.333
23.6	763.333
23.62	663.333
23.64	756.667
23.66	803.333
23.68	790
23.7	713.333
23.72	833.333
23.74	820
23.76	806.667
23.78	780
23.8	813.333
23.82	713.333
23.84	733.333
23.86	703.333
23.88	690
23.9	730
23.92	743.333
23.94	760
23.96	853.333
23.98	776.667
24	730
24.02	753.333
24.04	743.333
24.06	776.667
24.08	756.667
24.1	736.667
24.12	776.667
24.14	836.667
24.16	723.333
24.18	760
24.2	820
24.22	776.667
24.24	773.333
24.26	783.333
24.28	676.667
24.3	776.667
24.32	720
24.34	770
24.36	733.333
24.38	796.667
24.4	823.333
24.42	790
24.44	766.667
24.46	880
24.48	743.333
24.5	706.667
24.52	830
24.54	816.667
24.56	790
24.58	836.667
24.6	740
24.62	820
24.64	796.667
24.66	720
24.68	840
24.7	743.333
24.72	790
24.74	773.333
24.76	760
24.78	740
24.8	833.333
24.82	833.333
24.84	793.333
24.86	716.667
24.88	736.667
24.9	773.333
24.92	896.667
24.94	876.667
24.96	723.333
24.98	800
25	900
25.02	720
25.04	826.667
25.06	816.667
25.08	913.333
25.1	873.333
25.12	773.333
25.14	900
25.16	830
25.18	793.333
25.2	920
25.22	866.667
25.24	843.333
25.26	926.667
25.28	790
25.3	980
25.32	883.333
25.34	703.333
25.36	936.667
25.38	903.333
25.4	886.667
25.42	956.667
25.44	963.333
25.46	960
25.48	930
25.5	1020
25.52	956.667
25.54	950
25.56	1026.67
25.58	986.667
25.6	1040
25.62	913.333
25.64	970
25.66	1146.67
25.68	1233.33
25.7	1216.67
25.72	1090
25.74	1283.33
25.76	1323.33
25.78	1316.67
25.8	1380
25.82	1430
25.84	1596.67
25.86	1660
25.88	1703.33
25.9	1586.67
25.92	1593.33
25.94	1786.67
25.96	1836.67
25.98	1880
26	1900
26.02	2030
26.04	1860
26.06	2090
26.08	2176.67
26.1	2213.33
26.12	2393.33
26.14	2453.33
26.16	2430
26.18	2433.33
26.2	2840
26.22	2980
26.24	3086.67
26.26	3493.33
26.28	3666.67
26.3	4103.33
26.32	4370
26.34	4853.33
26.36	5453.33
26.38	6290
26.4	7000
26.42	8043.33
26.44	8696.67
26.46	9700
26.48	10703.3
26.5	12500
26.52	14386.7
26.54	17060
26.56	20083.3
26.58	24666.7
26.6	29900
26.62	37973.3
26.64	48633.3
26.66	59976.7
26.68	68563.3
26.7	71620
26.72	68710
26.74	60576.7
26.76	50740
26.78	41630
26.8	31576.7
26.82	22770
26.84	17266.7
26.86	13716.7
26.88	11036.7
26.9	8853.33
26.92	7930
26.94	7026.67
26.96	5796.67
26.98	5350
27	4696.67
27.02	3983.33
27.04	3630
27.06	3100
27.08	2903.33
27.1	2756.67
27.12	2523.33
27.14	2383.33
27.16	2160
27.18	2300
27.2	2000
27.22	2006.67
27.24	1880
27.26	1806.67
27.28	1683.33
27.3	1713.33
27.32	1540
27.34	1610
27.36	1640
27.38	1576.67
27.4	1416.67
27.42	1376.67
27.44	1456.67
27.46	1373.33
27.48	1290
27.5	1173.33
27.52	1316.67
27.54	1260
27.56	1180
27.58	1220
27.6	1236.67
27.62	1326.67
27.64	1266.67
27.66	1166.67
27.68	1113.33
27.7	1096.67
27.72	1020
27.74	1046.67
27.76	1053.33
27.78	1160
27.8	993.333
27.82	963.333
27.84	1053.33
27.86	1140
27.88	1053.33
27.9	1003.33
27.92	996.667
27.94	1110
27.96	1016.67
27.98	1063.33
28	930
28.02	963.333
28.04	1070
28.06	1006.67
28.08	993.333
28.1	1040
28.12	876.667
28.14	970
28.16	986.667
28.18	900
28.2	933.333
28.22	976.667
28.24	1050
28.26	993.333
28.28	896.667
28.3	1046.67
28.32	956.667
28.34	943.333
28.36	1020
28.38	1000
28.4	880
28.42	900
28.44	836.667
28.46	1016.67
28.48	963.333
28.5	903.333
28.52	926.667
28.54	993.333
28.56	1006.67
28.58	906.667
28.6	1030
28.62	936.667
28.64	1016.67
28.66	1126.67
28.68	1013.33
28.7	1030
28.72	1083.33
28.74	1146.67
28.76	1063.33
28.78	1113.33
28.8	1130
28.82	1050
28.84	1050
28.86	953.333
28.88	1090
28.9	980
28.92	956.667
28.94	933.333
28.96	1100
28.98	863.333
29	846.667
29.02	870
29.04	973.333
29.06	773.333
29.08	850
29.1	790
29.12	1013.33
29.14	810
29.16	870
29.18	793.333
29.2	810
29.22	813.333
29.24	796.667
29.26	776.667
29.28	716.667
29.3	813.333
29.32	730
29.34	730
29.36	786.667
29.38	760
29.4	776.667
29.42	803.333
29.44	823.333
29.46	686.667
29.48	743.333
29.5	730
29.52	650
29.54	796.667
29.56	746.667
29.58	823.333
29.6	713.333
29.62	716.667
29.64	730
29.66	643.333
29.68	703.333
29.7	730
29.72	716.667
29.74	713.333
29.76	783.333
29.78	750
29.8	776.667
29.82	683.333
29.84	690
29.86	710
29.88	706.667
29.9	720
29.92	740
29.94	733.333
29.96	720
29.98	650
30	780
30.02	776.667
30.04	863.333
30.06	710
30.08	706.667
30.1	633.333
30.12	743.333
30.14	763.333
30.16	606.667
30.18	740
30.2	730
30.22	760
30.24	726.667
30.26	730
30.28	666.667
30.3	576.667
30.32	736.667
30.34	753.333
30.36	763.333
30.38	680
30.4	716.667
30.42	673.333
30.44	680
30.46	726.667
30.48	776.667
30.5	683.333
30.52	696.667
30.54	696.667
30.56	676.667
30.58	710
30.6	790
30.62	640
30.64	670
30.66	730
30.68	726.667
30.7	730
30.72	670
30.74	673.333
30.76	726.667
30.78	746.667
30.8	750
30.82	803.333
30.84	780
30.86	716.667
30.88	656.667
30.9	740
30.92	680
30.94	740
30.96	690
30.98	836.667
31	783.333
31.02	820
31.04	753.333
31.06	816.667
31.08	850
31.1	803.333
31.12	780
31.14	803.333
31.16	793.333
31.18	830
31.2	703.333
31.22	776.667
31.24	773.333
31.26	710
31.28	726.667
31.3	700
31.32	743.333
31.34	760
31.36	736.667
31.38	743.333
31.4	776.667
31.42	870
31.44	856.667
31.46	803.333
31.48	796.667
31.5	760
31.52	780
31.54	720
31.56	803.333
31.58	773.333
31.6	826.667
31.62	810
31.64	806.667
31.66	810
31.68	756.667
31.7	676.667
31.72	793.333
31.74	713.333
31.76	710
31.78	696.667
31.8	623.333
31.82	590
31.84	676.667
31.86	630
31.88	706.667
31.9	696.667
31.92	600
31.94	613.333
31.96	633.333
31.98	623.333
32	650
32.02	666.667
32.04	663.333
32.06	533.333
32.08	653.333
32.1	680
32.12	646.667
32.14	613.333
32.16	610
32.18	563.333
32.2	583.333
32.22	636.667
32.24	563.333
32.26	673.333
32.28	636.667
32.3	700
32.32	676.667
32.34	600
32.36	626.667
32.38	660
32.4	543.333
32.42	636.667
32.44	610
32.46	550
32.48	606.667
32.5	613.333
32.52	633.333
32.54	626.667
32.56	593.333
32.58	590
32.6	563.333
32.62	526.667
32.64	520
32.66	606.667
32.68	626.667
32.7	563.333
32.72	583.333
32.74	643.333
32.76	566.667
32.78	546.667
32.8	550
32.82	530
32.84	510
32.86	576.667
32.88	603.333
32.9	530
32.92	590
32.94	643.333
32.96	566.667
32.98	603.333
33	643.333
33.02	593.333
33.04	620
33.06	540
33.08	586.667
33.1	633.333
33.12	613.333
33.14	603.333
33.16	533.333
33.18	516.667
33.2	530
33.22	603.333
33.24	560
33.26	550
33.28	500
33.3	583.333
33.32	560
33.34	566.667
33.36	600
33.38	536.667
33.4	650
33.42	630
33.44	640
33.46	673.333
33.48	553.333
33.5	573.333
33.52	576.667
33.54	520
33.56	516.667
33.58	516.667
33.6	606.667
33.62	550
33.64	623.333
33.66	626.667
33.68	670
33.7	603.333
33.72	593.333
33.74	566.667
33.76	553.333
33.78	543.333
33.8	550
33.82	516.667
33.84	540
33.86	590
33.88	603.333
33.9	600
33.92	646.667
33.94	496.667
33.96	566.667
33.98	573.333
34	536.667
34.02	546.667
34.04	596.667
34.06	570
34.08	486.667
34.1	550
34.12	530
34.14	520
34.16	520
34.18	566.667
34.2	483.333
34.22	560
34.24	646.667
34.26	603.333
34.28	543.333
34.3	600
34.32	563.333
34.34	623.333
34.36	556.667
34.38	606.667
34.4	580
34.42	550
34.44	540
34.46	543.333
34.48	550
34.5	653.333
34.52	623.333
34.54	536.667
34.56	563.333
34.58	610
34.6	613.333
34.62	650
34.64	606.667
34.66	553.333
34.68	620
34.7	580
34.72	556.667
34.74	540
34.76	593.333
34.78	616.667
34.8	573.333
34.82	610
34.84	590
34.86	616.667
34.88	593.333
34.9	596.667
34.92	623.333
34.94	613.333
34.96	563.333
34.98	650
35	626.667
35.02	573.333
35.04	570
35.06	573.333
35.08	713.333
35.1	550
35.12	640
35.14	666.667
35.16	706.667
35.18	603.333
35.2	696.667
35.22	596.667
35.24	643.333
35.26	706.667
35.28	740
35.3	696.667
35.32	753.333
35.34	650
35.36	663.333
35.38	743.333
35.4	736.667
35.42	720
35.44	740
35.46	726.667
35.48	700
35.5	783.333
35.52	780
35.54	820
35.56	830
35.58	930
35.6	880
35.62	843.333
35.64	880
35.66	923.333
35.68	906.667
35.7	850
35.72	893.333
35.74	920
35.76	856.667
35.78	870
35.8	840
35.82	850
35.84	936.667
35.86	866.667
35.88	796.667
35.9	786.667
35.92	763.333
35.94	786.667
35.96	883.333
35.98	750
36	870
36.02	816.667
36.04	743.333
36.06	903.333
36.08	783.333
36.1	850
36.12	780
36.14	860
36.16	776.667
36.18	880
36.2	806.667
36.22	870
36.24	913.333
36.26	1030
36.28	933.333
36.3	1073.33
36.32	1023.33
36.34	1000
36.36	993.333
36.38	1306.67
36.4	1340
36.42	1433.33
36.44	1530
36.46	1576.67
36.48	2066.67
36.5	2420
36.52	3020
36.54	3423.33
36.56	4056.67
36.58	4626.67
36.6	4873.33
36.62	4726.67
36.64	4266.67
36.66	3906.67
36.68	3426.67
36.7	3296.67
36.72	2800
36.74	2323.33
36.76	1956.67
36.78	1736.67
36.8	1373.33
36.82	1320
36.84	1193.33
36.86	1186.67
36.88	1250
36.9	1193.33
36.92	1000
36.94	976.667
36.96	910
36.98	856.667
37	810
37.02	743.333
37.04	830
37.06	766.667
37.08	770
37.1	716.667
37.12	793.333
37.14	750
37.16	730
37.18	706.667
37.2	620
37.22	670
37.24	700
37.26	716.667
37.28	676.667
37.3	570
37.32	716.667
37.34	663.333
37.36	623.333
37.38	666.667
37.4	576.667
37.42	640
37.44	643.333
37.46	603.333
37.48	573.333
37.5	630
37.52	606.667
37.54	596.667
37.56	563.333
37.58	590
37.6	623.333
37.62	676.667
37.64	593.333
37.66	623.333
37.68	603.333
37.7	543.333
37.72	736.667
37.74	603.333
37.76	566.667
37.78	626.667
37.8	636.667
37.82	563.333
37.84	543.333
37.86	590
37.88	560
37.9	606.667
37.92	583.333
37.94	556.667
37.96	540
37.98	643.333
38	693.333
38.02	576.667
38.04	490
38.06	510
38.08	530
38.1	506.667
38.12	556.667
38.14	520
38.16	600
38.18	506.667
38.2	540
38.22	596.667
38.24	530
38.26	503.333
38.28	536.667
38.3	603.333
38.32	670
38.34	583.333
38.36	573.333
38.38	556.667
38.4	546.667
38.42	643.333
38.44	596.667
38.46	600
38.48	626.667
38.5	613.333
38.52	573.333
38.54	546.667
38.56	586.667
38.58	626.667
38.6	626.667
38.62	556.667
38.64	676.667
38.66	596.667
38.68	536.667
38.7	596.667
38.72	620
38.74	576.667
38.76	630
38.78	560
38.8	600
38.82	650
38.84	650
38.86	600
38.88	603.333
38.9	633.333
38.92	696.667
38.94	733.333
38.96	726.667
38.98	600
39	663.333
39.02	743.333
39.04	796.667
39.06	760
39.08	746.667
39.1	760
39.12	706.667
39.14	693.333
39.16	870
39.18	876.667
39.2	896.667
39.22	866.667
39.24	883.333
39.26	940
39.28	1020
39.3	1056.67
39.32	1226.67
39.34	1216.67
39.36	1333.33
39.38	1546.67
39.4	1933.33
39.42	2176.67
39.44	2600
39.46	3253.33
39.48	3806.67
39.5	4543.33
39.52	4756.67
39.54	4876.67
39.56	4450
39.58	3550
39.6	3680
39.62	3366.67
39.64	3016.67
39.66	2380
39.68	1946.67
39.7	1710
39.72	1433.33
39.74	1400
39.76	1233.33
39.78	1173.33
39.8	1120
39.82	1013.33
39.84	1010
39.86	916.667
39.88	923.333
39.9	836.667
39.92	783.333
39.94	923.333
39.96	826.667
39.98	910
40	756.667
40.02	856.667
40.04	823.333
40.06	926.667
40.08	873.333
40.1	853.333
40.12	886.667
40.14	906.667
40.16	900
40.18	1023.33
40.2	1100
40.22	1203.33
40.24	1330
40.26	1526.67
40.28	1866.67
40.3	2226.67
40.32	2403.33
40.34	2390
40.36	2363.33
40.38	2236.67
40.4	1876.67
40.42	1933.33
40.44	1863.33
40.46	1636.67
40.48	1506.67
40.5	1196.67
40.52	1080
40.54	920
40.56	866.667
40.58	793.333
40.6	796.667
40.62	726.667
40.64	736.667
40.66	616.667
40.68	710
40.7	666.667
40.72	580
40.74	620
40.76	683.333
40.78	730
40.8	570
40.82	520
40.84	676.667
40.86	580
40.88	573.333
40.9	530
40.92	633.333
40.94	563.333
40.96	586.667
40.98	673.333
41	563.333
41.02	573.333
41.04	636.667
41.06	603.333
41.08	593.333
41.1	610
41.12	670
41.14	616.667
41.16	546.667
41.18	656.667
41.2	613.333
41.22	620
41.24	613.333
41.26	690
41.28	690
41.3	520
41.32	610
41.34	613.333
41.36	656.667
41.38	636.667
41.4	550
41.42	650
41.44	573.333
41.46	576.667
41.48	676.667
41.5	603.333
41.52	563.333
41.54	633.333
41.56	580
41.58	643.333
41.6	623.333
41.62	623.333
41.64	673.333
41.66	630
41.68	670
41.7	653.333
41.72	640
41.74	616.667
41.76	656.667
41.78	610
41.8	540
41.82	593.333
41.84	623.333
41.86	606.667
41.88	696.667
41.9	690
41.92	636.667
41.94	746.667
41.96	613.333
41.98	596.667
42	750
42.02	726.667
42.04	673.333
42.06	610
42.08	783.333
42.1	720
42.12	786.667
42.14	770
42.16	796.667
42.18	876.667
42.2	853.333
42.22	836.667
42.24	996.667
42.26	930
42.28	1056.67
42.3	1136.67
42.32	1240
42.34	1206.67
42.36	1286.67
42.38	1596.67
42.4	1763.33
42.42	2053.33
42.44	2556.67
42.46	2873.33
42.48	3130
42.5	3566.67
42.52	3456.67
42.54	3136.67
42.56	2853.33
42.58	2596.67
42.6	2550
42.62	2320
42.64	2073.33
42.66	1823.33
42.68	1556.67
42.7	1173.33
42.72	1226.67
42.74	1140
42.76	1063.33
42.78	893.333
42.8	900
42.82	786.667
42.84	743.333
42.86	753.333
42.88	753.333
42.9	646.667
42.92	623.333
42.94	650
42.96	550
42.98	603.333
43	520
43.02	630
43.04	603.333
43.06	543.333
43.08	620
43.1	606.667
43.12	603.333
43.14	623.333
43.16	500
43.18	636.667
43.2	520
43.22	543.333
43.24	540
43.26	580
43.28	546.667
43.3	546.667
43.32	513.333
43.34	533.333
43.36	603.333
43.38	476.667
43.4	543.333
43.42	573.333
43.44	503.333
43.46	560
43.48	536.667
43.5	583.333
43.52	600
43.54	526.667
43.56	513.333
43.58	573.333
43.6	516.667
43.62	500
43.64	530
43.66	480
43.68	473.333
[truncated: 2,066 more rows]
