# Supplementary material for: Colouration mechanism of chrysoprase: insights from colourimetry, spectroscopy and mineralogy
Source: RSC Adv. 2025 Sep 23;15(42):34926–38. doi: 10.1039/d5ra05339k (PMC12455979; doi:10.1039/d5ra05339k)
Supplement: RA-015-D5RA05339K-s001 [file RA-015-D5RA05339K-s001.zip › XRD002.TXT]

Sample
Comments
Filename	D:\TEXTSA~1\2024\SAOTU\01\240125H06\240125H06F002.raw
Goniometer	Ultima IV
Attachment	Standard Att.
ScanningMode	2Theta/Theta
ScanningType	Continuos Scanning
X-Ray	40kV/40mA
DivSlit	1.0mm
DivH.L.Slit	10mm
SctSlit	open
RecSlit	0.3mm
Start	4
Stop	85
Step	0.02
4	2266.67
4.02	2146.67
4.04	2236.67
4.06	2206.67
4.08	2130
4.1	2083.33
4.12	2196.67
4.14	1936.67
4.16	1980
4.18	2080
4.2	1910
4.22	2100
4.24	1940
4.26	2150
4.28	1993.33
4.3	1853.33
4.32	1900
4.34	1806.67
4.36	1880
4.38	1926.67
4.4	1923.33
4.42	1893.33
4.44	1920
4.46	1840
4.48	1900
4.5	1980
4.52	1940
4.54	1873.33
4.56	1786.67
4.58	1723.33
4.6	1826.67
4.62	1636.67
4.64	1703.33
4.66	1756.67
4.68	1733.33
4.7	1763.33
4.72	1780
4.74	1700
4.76	1636.67
4.78	1730
4.8	1583.33
4.82	1580
4.84	1656.67
4.86	1643.33
4.88	1546.67
4.9	1546.67
4.92	1703.33
4.94	1533.33
4.96	1546.67
4.98	1620
5	1573.33
5.02	1406.67
5.04	1456.67
5.06	1446.67
5.08	1433.33
5.1	1493.33
5.12	1306.67
5.14	1553.33
5.16	1423.33
5.18	1446.67
5.2	1500
5.22	1393.33
5.24	1370
5.26	1403.33
5.28	1303.33
5.3	1270
5.32	1310
5.34	1323.33
5.36	1363.33
5.38	1346.67
5.4	1443.33
5.42	1313.33
5.44	1320
5.46	1306.67
5.48	1250
5.5	1296.67
5.52	1193.33
5.54	1263.33
5.56	1213.33
5.58	1246.67
5.6	1253.33
5.62	1163.33
5.64	1173.33
5.66	1283.33
5.68	1380
5.7	1216.67
5.72	1236.67
5.74	1200
5.76	1120
5.78	1290
5.8	1230
5.82	1133.33
5.84	1170
5.86	1113.33
5.88	1136.67
5.9	1206.67
5.92	1106.67
5.94	1183.33
5.96	1180
5.98	1183.33
6	1203.33
6.02	1216.67
6.04	1156.67
6.06	1190
6.08	1180
6.1	1103.33
6.12	1126.67
6.14	1130
6.16	1246.67
6.18	1173.33
6.2	1150
6.22	1130
6.24	1096.67
6.26	1100
6.28	1053.33
6.3	1203.33
6.32	1196.67
6.34	1123.33
6.36	1096.67
6.38	1060
6.4	1120
6.42	1153.33
6.44	1036.67
6.46	1096.67
6.48	1116.67
6.5	1150
6.52	1010
6.54	923.333
6.56	1063.33
6.58	1150
6.6	1033.33
6.62	1070
6.64	1086.67
6.66	1123.33
6.68	1050
6.7	996.667
6.72	1033.33
6.74	1103.33
6.76	940
6.78	1043.33
6.8	1053.33
6.82	1140
6.84	1113.33
6.86	986.667
6.88	1030
6.9	950
6.92	973.333
6.94	970
6.96	1156.67
6.98	1066.67
7	1100
7.02	1040
7.04	1010
7.06	1010
7.08	1056.67
7.1	1040
7.12	1080
7.14	906.667
7.16	963.333
7.18	976.667
7.2	1036.67
7.22	1030
7.24	1046.67
7.26	1003.33
7.28	1000
7.3	1096.67
7.32	1110
7.34	1080
7.36	1020
7.38	1066.67
7.4	1010
7.42	996.667
7.44	1006.67
7.46	1030
7.48	1056.67
7.5	1080
7.52	1173.33
7.54	1096.67
7.56	1070
7.58	1100
7.6	946.667
7.62	1116.67
7.64	1086.67
7.66	916.667
7.68	1053.33
7.7	1013.33
7.72	980
7.74	983.333
7.76	1003.33
7.78	1086.67
7.8	1046.67
7.82	926.667
7.84	1050
7.86	1003.33
7.88	1060
7.9	903.333
7.92	1110
7.94	1016.67
7.96	1100
7.98	1070
8	1193.33
8.02	1050
8.04	1076.67
8.06	1046.67
8.08	996.667
8.1	933.333
8.12	946.667
8.14	1016.67
8.16	1003.33
8.18	1010
8.2	1086.67
8.22	993.333
8.24	980
8.26	1060
8.28	1133.33
8.3	1063.33
8.32	880
8.34	1020
8.36	1046.67
8.38	1060
8.4	980
8.42	1030
8.44	1000
8.46	1026.67
8.48	1103.33
8.5	1090
8.52	1113.33
8.54	1053.33
8.56	1050
8.58	1140
8.6	1093.33
8.62	1056.67
8.64	1010
8.66	993.333
8.68	953.333
8.7	1106.67
8.72	1010
8.74	1053.33
8.76	1070
8.78	1020
8.8	956.667
8.82	1133.33
8.84	1070
8.86	1073.33
8.88	1040
8.9	953.333
8.92	1096.67
8.94	1023.33
8.96	1040
8.98	1073.33
9	1073.33
9.02	1086.67
9.04	970
9.06	1020
9.08	1060
9.1	1020
9.12	1040
9.14	1073.33
9.16	1050
9.18	993.333
9.2	1003.33
9.22	1046.67
9.24	1000
9.26	1050
9.28	1043.33
9.3	1086.67
9.32	976.667
9.34	1000
9.36	1083.33
9.38	1023.33
9.4	1036.67
9.42	1010
9.44	993.333
9.46	1016.67
9.48	1056.67
9.5	1016.67
9.52	1063.33
9.54	956.667
9.56	960
9.58	960
9.6	970
9.62	1123.33
9.64	1020
9.66	1100
9.68	890
9.7	943.333
9.72	936.667
9.74	960
9.76	883.333
9.78	1030
9.8	1093.33
9.82	986.667
9.84	990
9.86	983.333
9.88	956.667
9.9	916.667
9.92	983.333
9.94	990
9.96	886.667
9.98	940
10	910
10.02	863.333
10.04	926.667
10.06	933.333
10.08	890
10.1	906.667
10.12	880
10.14	946.667
10.16	950
10.18	916.667
10.2	866.667
10.22	893.333
10.24	903.333
10.26	986.667
10.28	993.333
10.3	933.333
10.32	930
10.34	900
10.36	1013.33
10.38	983.333
10.4	956.667
10.42	960
10.44	863.333
10.46	883.333
10.48	853.333
10.5	833.333
10.52	886.667
10.54	943.333
10.56	880
10.58	840
10.6	903.333
10.62	950
10.64	823.333
10.66	850
10.68	863.333
10.7	820
10.72	880
10.74	900
10.76	900
10.78	940
10.8	906.667
10.82	896.667
10.84	806.667
10.86	826.667
10.88	760
10.9	876.667
10.92	803.333
10.94	890
10.96	860
10.98	910
11	786.667
11.02	900
11.04	943.333
11.06	890
11.08	873.333
11.1	1006.67
11.12	836.667
11.14	840
11.16	933.333
11.18	920
11.2	836.667
11.22	846.667
11.24	890
11.26	896.667
11.28	813.333
11.3	840
11.32	856.667
11.34	843.333
11.36	886.667
11.38	756.667
11.4	793.333
11.42	773.333
11.44	823.333
11.46	820
11.48	793.333
11.5	940
11.52	796.667
11.54	890
11.56	846.667
11.58	876.667
11.6	840
11.62	783.333
11.64	830
11.66	846.667
11.68	806.667
11.7	763.333
11.72	746.667
11.74	833.333
11.76	873.333
11.78	866.667
11.8	793.333
11.82	823.333
11.84	836.667
11.86	873.333
11.88	850
11.9	816.667
11.92	830
11.94	773.333
11.96	796.667
11.98	880
12	906.667
12.02	786.667
12.04	813.333
12.06	823.333
12.08	846.667
12.1	846.667
12.12	750
12.14	836.667
12.16	816.667
12.18	800
12.2	806.667
12.22	896.667
12.24	810
12.26	816.667
12.28	836.667
12.3	803.333
12.32	786.667
12.34	823.333
12.36	830
12.38	846.667
12.4	816.667
12.42	850
12.44	773.333
12.46	763.333
12.48	780
12.5	810
12.52	773.333
12.54	736.667
12.56	786.667
12.58	733.333
12.6	816.667
12.62	813.333
12.64	726.667
12.66	846.667
12.68	743.333
12.7	873.333
12.72	763.333
12.74	676.667
12.76	813.333
12.78	730
12.8	806.667
12.82	750
12.84	730
12.86	780
12.88	773.333
12.9	713.333
12.92	770
12.94	793.333
12.96	750
12.98	756.667
13	793.333
13.02	823.333
13.04	736.667
13.06	733.333
13.08	760
13.1	750
13.12	746.667
13.14	776.667
13.16	793.333
13.18	756.667
13.2	800
13.22	810
13.24	756.667
13.26	740
13.28	836.667
13.3	786.667
13.32	770
13.34	853.333
13.36	793.333
13.38	686.667
13.4	790
13.42	726.667
13.44	846.667
13.46	786.667
13.48	716.667
13.5	793.333
13.52	776.667
13.54	726.667
13.56	776.667
13.58	750
13.6	923.333
13.62	800
13.64	696.667
13.66	686.667
13.68	743.333
13.7	703.333
13.72	770
13.74	790
13.76	716.667
13.78	780
13.8	800
13.82	716.667
13.84	806.667
13.86	840
13.88	710
13.9	716.667
13.92	816.667
13.94	760
13.96	753.333
13.98	826.667
14	773.333
14.02	800
14.04	796.667
14.06	730
14.08	750
14.1	743.333
14.12	650
14.14	796.667
14.16	750
14.18	776.667
14.2	696.667
14.22	893.333
14.24	770
14.26	773.333
14.28	713.333
14.3	870
14.32	716.667
14.34	760
14.36	823.333
14.38	833.333
14.4	800
14.42	736.667
14.44	696.667
14.46	783.333
14.48	783.333
14.5	816.667
14.52	663.333
14.54	773.333
14.56	740
14.58	726.667
14.6	763.333
14.62	810
14.64	733.333
14.66	763.333
14.68	780
14.7	846.667
14.72	780
14.74	780
14.76	726.667
14.78	813.333
14.8	660
14.82	776.667
14.84	846.667
14.86	826.667
14.88	820
14.9	816.667
14.92	773.333
14.94	693.333
14.96	740
14.98	796.667
15	786.667
15.02	713.333
15.04	753.333
15.06	720
15.08	706.667
15.1	776.667
15.12	743.333
15.14	666.667
15.16	720
15.18	823.333
15.2	786.667
15.22	690
15.24	713.333
15.26	803.333
15.28	760
15.3	783.333
15.32	676.667
15.34	703.333
15.36	720
15.38	820
15.4	786.667
15.42	773.333
15.44	776.667
15.46	773.333
15.48	706.667
15.5	773.333
15.52	736.667
15.54	803.333
15.56	716.667
15.58	786.667
15.6	683.333
15.62	743.333
15.64	746.667
15.66	760
15.68	776.667
15.7	693.333
15.72	613.333
15.74	763.333
15.76	696.667
15.78	683.333
15.8	820
15.82	696.667
15.84	730
15.86	790
15.88	753.333
15.9	716.667
15.92	713.333
15.94	710
15.96	670
15.98	780
16	766.667
16.02	730
16.04	700
16.06	690
16.08	813.333
16.1	730
16.12	693.333
16.14	733.333
16.16	693.333
16.18	660
16.2	773.333
16.22	723.333
16.24	776.667
16.26	720
16.28	750
16.3	716.667
16.32	733.333
16.34	676.667
16.36	683.333
16.38	720
16.4	720
16.42	720
16.44	676.667
16.46	756.667
16.48	703.333
16.5	716.667
16.52	806.667
16.54	686.667
16.56	830
16.58	700
16.6	663.333
16.62	706.667
16.64	773.333
16.66	736.667
16.68	676.667
16.7	753.333
16.72	726.667
16.74	676.667
16.76	743.333
16.78	743.333
16.8	780
16.82	716.667
16.84	740
16.86	746.667
16.88	813.333
16.9	766.667
16.92	616.667
16.94	743.333
16.96	776.667
16.98	750
17	713.333
17.02	713.333
17.04	686.667
17.06	736.667
17.08	676.667
17.1	730
17.12	773.333
17.14	710
17.16	720
17.18	713.333
17.2	786.667
17.22	743.333
17.24	780
17.26	753.333
17.28	706.667
17.3	740
17.32	773.333
17.34	733.333
17.36	710
17.38	743.333
17.4	740
17.42	770
17.44	760
17.46	780
17.48	683.333
17.5	746.667
17.52	636.667
17.54	703.333
17.56	743.333
17.58	680
17.6	803.333
17.62	803.333
17.64	760
17.66	680
17.68	746.667
17.7	740
17.72	726.667
17.74	786.667
17.76	743.333
17.78	703.333
17.8	746.667
17.82	820
17.84	840
17.86	650
17.88	760
17.9	803.333
17.92	760
17.94	753.333
17.96	756.667
17.98	686.667
18	713.333
18.02	740
18.04	713.333
18.06	696.667
18.08	740
18.1	726.667
18.12	816.667
18.14	736.667
18.16	720
18.18	803.333
18.2	776.667
18.22	746.667
18.24	770
18.26	806.667
18.28	843.333
18.3	856.667
18.32	746.667
18.34	760
18.36	770
18.38	723.333
18.4	813.333
18.42	800
18.44	700
18.46	810
18.48	826.667
18.5	856.667
18.52	836.667
18.54	816.667
18.56	706.667
18.58	806.667
18.6	773.333
18.62	813.333
18.64	853.333
18.66	830
18.68	866.667
18.7	753.333
18.72	766.667
18.74	840
18.76	903.333
18.78	840
18.8	873.333
18.82	756.667
18.84	790
18.86	820
18.88	773.333
18.9	796.667
18.92	850
18.94	823.333
18.96	806.667
18.98	853.333
19	830
19.02	803.333
19.04	733.333
19.06	753.333
19.08	813.333
19.1	826.667
19.12	833.333
19.14	830
19.16	863.333
19.18	793.333
19.2	850
19.22	800
19.24	813.333
19.26	860
19.28	906.667
19.3	853.333
19.32	860
19.34	813.333
19.36	903.333
19.38	843.333
19.4	923.333
19.42	890
19.44	846.667
19.46	893.333
19.48	916.667
19.5	946.667
19.52	923.333
19.54	943.333
19.56	876.667
19.58	943.333
19.6	923.333
19.62	890
19.64	923.333
19.66	953.333
19.68	900
19.7	920
19.72	883.333
19.74	1103.33
19.76	953.333
19.78	976.667
19.8	933.333
19.82	946.667
19.84	993.333
19.86	943.333
19.88	953.333
19.9	1123.33
19.92	1096.67
19.94	1096.67
19.96	1200
19.98	1073.33
20	1106.67
20.02	1220
20.04	1173.33
20.06	1126.67
20.08	1353.33
20.1	1160
20.12	1196.67
20.14	1090
20.16	1266.67
20.18	1166.67
20.2	1076.67
20.22	1203.33
20.24	1250
20.26	1176.67
20.28	1126.67
20.3	1186.67
20.32	1236.67
20.34	1233.33
20.36	1203.33
20.38	1353.33
20.4	1403.33
20.42	1393.33
20.44	1620
20.46	1390
20.48	1503.33
20.5	1586.67
20.52	1613.33
20.54	1816.67
20.56	1853.33
20.58	1953.33
20.6	2013.33
20.62	2206.67
20.64	2400
20.66	2656.67
20.68	2920
20.7	3250
20.72	3693.33
20.74	4186.67
20.76	4706.67
20.78	5573.33
20.8	6560
20.82	8143.33
20.84	10196.7
20.86	12646.7
20.88	14893.3
20.9	17336.7
20.92	17953.3
20.94	15983.3
20.96	13993.3
20.98	10780
21	8003.33
21.02	5530
21.04	4100
21.06	3186.67
21.08	2706.67
21.1	2346.67
21.12	2120
21.14	1906.67
21.16	1726.67
21.18	1623.33
21.2	1486.67
21.22	1366.67
21.24	1343.33
21.26	1256.67
21.28	1283.33
21.3	1083.33
21.32	1106.67
21.34	1250
21.36	1153.33
21.38	1046.67
21.4	1066.67
21.42	1030
21.44	1020
21.46	1010
21.48	943.333
21.5	1003.33
21.52	956.667
21.54	1033.33
21.56	993.333
21.58	980
21.6	1040
21.62	796.667
21.64	983.333
21.66	936.667
21.68	923.333
21.7	863.333
21.72	906.667
21.74	906.667
21.76	876.667
21.78	893.333
21.8	980
21.82	926.667
21.84	1040
21.86	826.667
21.88	890
21.9	883.333
21.92	923.333
21.94	840
21.96	833.333
21.98	883.333
22	940
22.02	863.333
22.04	946.667
22.06	850
22.08	833.333
22.1	846.667
22.12	946.667
22.14	893.333
22.16	910
22.18	923.333
22.2	860
22.22	823.333
22.24	916.667
22.26	843.333
22.28	916.667
22.3	880
22.32	840
22.34	780
22.36	846.667
22.38	833.333
22.4	840
22.42	813.333
22.44	786.667
22.46	856.667
22.48	893.333
22.5	903.333
22.52	853.333
22.54	896.667
22.56	873.333
22.58	823.333
22.6	836.667
22.62	943.333
22.64	916.667
22.66	960
22.68	816.667
22.7	870
22.72	803.333
22.74	856.667
22.76	870
22.78	856.667
22.8	803.333
22.82	860
22.84	936.667
22.86	776.667
22.88	950
22.9	813.333
22.92	820
22.94	786.667
22.96	783.333
22.98	860
23	793.333
23.02	786.667
23.04	806.667
23.06	803.333
23.08	900
23.1	836.667
23.12	813.333
23.14	833.333
23.16	876.667
23.18	890
23.2	810
23.22	870
23.24	846.667
23.26	826.667
23.28	903.333
23.3	803.333
23.32	750
23.34	906.667
23.36	886.667
23.38	913.333
23.4	813.333
23.42	870
23.44	930
23.46	876.667
23.48	850
23.5	886.667
23.52	860
23.54	946.667
23.56	926.667
23.58	950
23.6	903.333
23.62	953.333
23.64	933.333
23.66	990
23.68	1046.67
23.7	900
23.72	926.667
23.74	940
23.76	903.333
23.78	806.667
23.8	863.333
23.82	990
23.84	940
23.86	963.333
23.88	900
23.9	973.333
23.92	893.333
23.94	903.333
23.96	946.667
23.98	883.333
24	933.333
24.02	913.333
24.04	853.333
24.06	913.333
24.08	983.333
24.1	840
24.12	946.667
24.14	926.667
24.16	850
24.18	910
24.2	843.333
24.22	926.667
24.24	896.667
24.26	880
24.28	890
24.3	910
24.32	1036.67
24.34	876.667
24.36	923.333
24.38	893.333
24.4	866.667
24.42	923.333
24.44	980
24.46	856.667
24.48	923.333
24.5	880
24.52	1003.33
24.54	900
24.56	913.333
24.58	913.333
24.6	900
24.62	860
24.64	943.333
24.66	880
24.68	876.667
24.7	963.333
24.72	850
24.74	940
24.76	1000
24.78	813.333
24.8	890
24.82	870
24.84	986.667
24.86	890
24.88	856.667
24.9	880
24.92	776.667
24.94	846.667
24.96	956.667
24.98	940
25	873.333
25.02	896.667
25.04	940
25.06	943.333
25.08	766.667
25.1	866.667
25.12	880
25.14	910
25.16	1013.33
25.18	863.333
25.2	973.333
25.22	953.333
25.24	913.333
25.26	913.333
25.28	950
25.3	1080
25.32	926.667
25.34	976.667
25.36	973.333
25.38	1023.33
25.4	1056.67
25.42	1030
25.44	1036.67
25.46	1000
25.48	1073.33
25.5	1050
25.52	1060
25.54	1063.33
25.56	1023.33
25.58	1086.67
25.6	1166.67
25.62	1133.33
25.64	1230
25.66	1176.67
25.68	1110
25.7	1210
25.72	1223.33
25.74	1230
25.76	1440
25.78	1433.33
25.8	1470
25.82	1550
25.84	1550
25.86	1656.67
25.88	1660
25.9	1706.67
25.92	1753.33
25.94	1820
25.96	1826.67
25.98	2006.67
26	2076.67
26.02	1973.33
26.04	1996.67
26.06	2080
26.08	2216.67
26.1	2253.33
26.12	2280
26.14	2380
26.16	2630
26.18	2533.33
26.2	2776.67
26.22	2940
26.24	3196.67
26.26	3330
26.28	3466.67
26.3	4210
26.32	4166.67
26.34	4723.33
26.36	5356.67
26.38	6176.67
26.4	6906.67
26.42	8013.33
26.44	9106.67
26.46	10453.3
26.48	11956.7
26.5	13800
26.52	16843.3
26.54	19586.7
26.56	23693.3
26.58	29183.3
26.6	36860
26.62	45393.3
26.64	58703.3
26.66	71786.7
26.68	83336.7
26.7	85686.7
26.72	79513.3
26.74	67756.7
26.76	55953.3
26.78	44316.7
26.8	33153.3
26.82	23010
26.84	17190
26.86	12786.7
26.88	10523.3
26.9	8983.33
26.92	7426.67
26.94	6776.67
26.96	5730
26.98	4956.67
27	4420
27.02	3883.33
27.04	3463.33
27.06	3190
27.08	3020
27.1	2833.33
27.12	2653.33
27.14	2646.67
27.16	2336.67
27.18	2273.33
27.2	2253.33
27.22	1996.67
27.24	2066.67
27.26	1996.67
27.28	1883.33
27.3	1763.33
27.32	1820
27.34	1850
27.36	1663.33
27.38	1630
27.4	1666.67
27.42	1613.33
27.44	1566.67
27.46	1506.67
27.48	1513.33
27.5	1476.67
27.52	1446.67
27.54	1450
27.56	1440
27.58	1413.33
27.6	1293.33
27.62	1260
27.64	1276.67
27.66	1236.67
27.68	1190
27.7	1266.67
27.72	1186.67
27.74	1386.67
27.76	1253.33
27.78	1236.67
27.8	1146.67
27.82	1173.33
27.84	1096.67
27.86	1173.33
27.88	1213.33
27.9	1266.67
27.92	1200
27.94	1210
27.96	1190
27.98	1180
28	1120
28.02	1173.33
28.04	1136.67
28.06	1196.67
28.08	1103.33
28.1	1130
28.12	1140
28.14	1120
28.16	940
28.18	1076.67
28.2	1113.33
28.22	1043.33
28.24	1100
28.26	1163.33
28.28	1090
28.3	1080
28.32	910
28.34	983.333
28.36	1030
28.38	1076.67
28.4	1013.33
28.42	1053.33
28.44	1146.67
28.46	1046.67
28.48	1050
28.5	1066.67
28.52	1060
28.54	1023.33
28.56	1073.33
28.58	1096.67
28.6	1083.33
28.62	1136.67
28.64	1066.67
28.66	1143.33
28.68	1213.33
28.7	1076.67
28.72	1110
28.74	1143.33
28.76	1206.67
28.78	1180
28.8	1106.67
28.82	1050
28.84	1053.33
28.86	1083.33
28.88	1066.67
28.9	1100
28.92	1040
28.94	1086.67
28.96	1046.67
28.98	950
29	906.667
29.02	1030
29.04	966.667
29.06	956.667
29.08	1080
29.1	976.667
29.12	946.667
29.14	990
29.16	926.667
29.18	950
29.2	856.667
29.22	913.333
29.24	920
29.26	910
29.28	886.667
29.3	876.667
29.32	906.667
29.34	980
29.36	953.333
29.38	936.667
29.4	853.333
29.42	966.667
29.44	846.667
29.46	886.667
29.48	933.333
29.5	810
29.52	896.667
29.54	936.667
29.56	863.333
29.58	953.333
29.6	896.667
29.62	860
29.64	870
29.66	943.333
29.68	830
29.7	880
29.72	976.667
29.74	973.333
29.76	880
29.78	873.333
29.8	886.667
29.82	860
29.84	930
29.86	966.667
29.88	756.667
29.9	800
29.92	833.333
29.94	930
29.96	953.333
29.98	886.667
30	926.667
30.02	900
30.04	953.333
30.06	926.667
30.08	966.667
30.1	966.667
30.12	900
30.14	856.667
30.16	926.667
30.18	980
30.2	1016.67
30.22	980
30.24	926.667
30.26	910
30.28	946.667
30.3	1080
30.32	903.333
30.34	920
30.36	943.333
30.38	973.333
30.4	1040
30.42	890
30.44	923.333
30.46	993.333
30.48	1026.67
30.5	1116.67
30.52	990
30.54	983.333
30.56	1026.67
30.58	1033.33
30.6	1050
30.62	903.333
30.64	906.667
30.66	983.333
30.68	926.667
30.7	956.667
30.72	850
30.74	940
30.76	936.667
30.78	880
30.8	900
30.82	823.333
30.84	846.667
30.86	1010
30.88	836.667
30.9	920
30.92	930
30.94	950
30.96	896.667
30.98	903.333
31	840
31.02	983.333
31.04	873.333
31.06	876.667
31.08	850
31.1	870
31.12	886.667
31.14	936.667
31.16	893.333
31.18	930
31.2	870
31.22	876.667
31.24	910
31.26	1026.67
31.28	943.333
31.3	996.667
31.32	896.667
31.34	903.333
31.36	910
31.38	956.667
31.4	813.333
31.42	880
31.44	1036.67
31.46	873.333
31.48	790
31.5	986.667
31.52	1026.67
31.54	963.333
31.56	943.333
31.58	893.333
31.6	1006.67
31.62	863.333
31.64	903.333
31.66	783.333
31.68	890
31.7	806.667
31.72	806.667
31.74	853.333
31.76	793.333
31.78	763.333
31.8	740
31.82	883.333
31.84	850
31.86	736.667
31.88	693.333
31.9	776.667
31.92	746.667
31.94	796.667
31.96	786.667
31.98	693.333
32	740
32.02	700
32.04	710
32.06	766.667
32.08	683.333
32.1	840
32.12	726.667
32.14	716.667
32.16	700
32.18	786.667
32.2	730
32.22	810
32.24	690
32.26	776.667
32.28	656.667
32.3	683.333
32.32	713.333
32.34	706.667
32.36	696.667
32.38	713.333
32.4	666.667
32.42	683.333
32.44	810
32.46	726.667
32.48	760
32.5	700
32.52	803.333
32.54	703.333
32.56	646.667
32.58	700
32.6	633.333
32.62	656.667
32.64	736.667
32.66	686.667
32.68	606.667
32.7	720
32.72	773.333
32.74	726.667
32.76	700
32.78	703.333
32.8	770
32.82	656.667
32.84	776.667
32.86	636.667
32.88	790
32.9	776.667
32.92	813.333
32.94	770
32.96	756.667
32.98	613.333
33	726.667
33.02	703.333
33.04	700
33.06	673.333
33.08	720
33.1	766.667
33.12	740
33.14	656.667
33.16	700
33.18	673.333
33.2	673.333
33.22	636.667
33.24	703.333
33.26	696.667
33.28	700
33.3	726.667
33.32	730
33.34	656.667
33.36	663.333
33.38	683.333
33.4	716.667
33.42	686.667
33.44	670
33.46	723.333
33.48	776.667
33.5	756.667
33.52	726.667
33.54	793.333
33.56	716.667
33.58	696.667
33.6	696.667
33.62	683.333
33.64	680
33.66	756.667
33.68	693.333
33.7	643.333
33.72	703.333
33.74	623.333
33.76	760
33.78	710
33.8	736.667
33.82	653.333
33.84	640
33.86	770
33.88	733.333
33.9	693.333
33.92	753.333
33.94	723.333
33.96	750
33.98	740
34	736.667
34.02	730
34.04	730
34.06	726.667
34.08	756.667
34.1	773.333
34.12	783.333
34.14	650
34.16	643.333
34.18	666.667
34.2	743.333
34.22	683.333
34.24	790
34.26	780
34.28	760
34.3	736.667
34.32	733.333
34.34	763.333
34.36	720
34.38	726.667
34.4	660
34.42	753.333
34.44	796.667
34.46	786.667
34.48	756.667
34.5	626.667
34.52	666.667
34.54	720
34.56	686.667
34.58	796.667
34.6	740
34.62	770
34.64	710
34.66	736.667
34.68	790
34.7	720
34.72	660
34.74	680
34.76	773.333
34.78	723.333
34.8	786.667
34.82	783.333
34.84	783.333
34.86	780
34.88	630
34.9	663.333
34.92	746.667
34.94	806.667
34.96	783.333
34.98	723.333
35	616.667
35.02	756.667
35.04	700
35.06	836.667
35.08	810
35.1	776.667
35.12	773.333
35.14	656.667
35.16	806.667
35.18	840
35.2	903.333
35.22	813.333
35.24	810
35.26	953.333
35.28	806.667
35.3	816.667
35.32	823.333
35.34	836.667
35.36	786.667
35.38	830
35.4	853.333
35.42	900
35.44	846.667
35.46	813.333
35.48	976.667
35.5	886.667
35.52	1063.33
35.54	900
35.56	950
35.58	936.667
35.6	990
35.62	1043.33
35.64	1156.67
35.66	966.667
35.68	966.667
35.7	946.667
35.72	973.333
35.74	1006.67
35.76	976.667
35.78	1040
35.8	1016.67
35.82	1146.67
35.84	1040
35.86	926.667
35.88	993.333
35.9	990
35.92	946.667
35.94	1020
35.96	1040
35.98	896.667
36	950
36.02	956.667
36.04	963.333
36.06	960
36.08	963.333
36.1	870
36.12	910
36.14	926.667
36.16	1176.67
36.18	1066.67
36.2	960
36.22	1126.67
36.24	1080
36.26	1066.67
36.28	1203.33
36.3	1173.33
36.32	1270
36.34	1313.33
36.36	1290
36.38	1610
36.4	1746.67
36.42	1813.33
36.44	2103.33
36.46	2250
36.48	2653.33
36.5	3043.33
36.52	3696.67
36.54	4573.33
36.56	5076.67
36.58	5746.67
36.6	6030
36.62	5610
36.64	4953.33
36.66	4666.67
36.68	4300
36.7	3826.67
36.72	3236.67
36.74	2660
36.76	2170
36.78	1890
36.8	1616.67
36.82	1530
36.84	1283.33
36.86	1336.67
36.88	1230
36.9	1086.67
36.92	1006.67
36.94	1026.67
36.96	1040
36.98	960
37	890
37.02	993.333
37.04	923.333
37.06	1016.67
37.08	943.333
37.1	843.333
37.12	806.667
37.14	860
37.16	793.333
37.18	790
37.2	683.333
37.22	853.333
37.24	836.667
37.26	823.333
37.28	753.333
37.3	736.667
37.32	826.667
37.34	766.667
37.36	790
37.38	706.667
37.4	846.667
37.42	826.667
37.44	676.667
37.46	680
37.48	783.333
37.5	720
37.52	820
37.54	746.667
37.56	776.667
37.58	790
37.6	766.667
37.62	713.333
37.64	703.333
37.66	726.667
37.68	763.333
37.7	746.667
37.72	716.667
37.74	643.333
37.76	660
37.78	720
37.8	673.333
37.82	623.333
37.84	763.333
37.86	760
37.88	690
37.9	720
37.92	633.333
37.94	633.333
37.96	706.667
37.98	623.333
38	666.667
38.02	780
38.04	716.667
38.06	700
38.08	750
38.1	763.333
38.12	716.667
38.14	756.667
38.16	660
38.18	760
38.2	676.667
38.22	670
38.24	723.333
38.26	693.333
38.28	806.667
38.3	680
38.32	680
38.34	656.667
38.36	663.333
38.38	680
38.4	663.333
38.42	710
38.44	703.333
38.46	663.333
38.48	656.667
38.5	796.667
38.52	720
38.54	756.667
38.56	716.667
38.58	673.333
38.6	673.333
38.62	776.667
38.64	730
38.66	690
38.68	693.333
38.7	706.667
38.72	786.667
38.74	793.333
38.76	736.667
38.78	730
38.8	836.667
38.82	713.333
38.84	670
38.86	700
38.88	763.333
38.9	770
38.92	800
38.94	770
38.96	760
38.98	726.667
39	810
39.02	740
39.04	810
39.06	840
39.08	846.667
39.1	826.667
39.12	946.667
39.14	876.667
39.16	823.333
39.18	946.667
39.2	966.667
39.22	1103.33
39.24	1090
39.26	1256.67
39.28	1186.67
39.3	1286.67
39.32	1406.67
39.34	1453.33
39.36	1750
39.38	1883.33
39.4	2253.33
39.42	2723.33
39.44	3103.33
39.46	3733.33
39.48	4643.33
39.5	5516.67
39.52	5723.33
39.54	5110
39.56	4723.33
39.58	4313.33
39.6	3990
39.62	3770
39.64	3330
39.66	2626.67
39.68	2223.33
39.7	1653.33
39.72	1423.33
39.74	1303.33
39.76	1240
39.78	1133.33
39.8	1160
39.82	1150
39.84	990
39.86	1106.67
39.88	986.667
39.9	1090
39.92	876.667
39.94	880
39.96	903.333
39.98	880
40	926.667
40.02	890
40.04	970
40.06	910
40.08	1010
40.1	1073.33
40.12	1103.33
40.14	1203.33
40.16	1143.33
40.18	1226.67
40.2	1163.33
40.22	1553.33
40.24	1590
40.26	1946.67
40.28	2216.67
40.3	2506.67
40.32	2846.67
40.34	3093.33
40.36	3010
40.38	2740
40.4	2340
40.42	2143.33
40.44	2076.67
40.46	1840
40.48	1570
40.5	1460
40.52	1153.33
40.54	1113.33
40.56	1170
40.58	980
40.6	900
40.62	883.333
40.64	783.333
40.66	800
40.68	863.333
40.7	836.667
40.72	720
40.74	793.333
40.76	813.333
40.78	783.333
40.8	750
40.82	773.333
40.84	846.667
40.86	753.333
40.88	796.667
40.9	706.667
40.92	703.333
40.94	746.667
40.96	770
40.98	703.333
41	693.333
41.02	710
41.04	610
41.06	776.667
41.08	743.333
41.1	720
41.12	703.333
41.14	736.667
41.16	700
41.18	746.667
41.2	710
41.22	790
41.24	786.667
41.26	766.667
41.28	736.667
41.3	720
41.32	640
41.34	670
41.36	713.333
41.38	696.667
41.4	756.667
41.42	786.667
41.44	773.333
41.46	686.667
41.48	653.333
41.5	713.333
41.52	796.667
41.54	743.333
41.56	730
41.58	770
41.6	743.333
41.62	683.333
41.64	736.667
41.66	733.333
41.68	790
41.7	773.333
41.72	780
41.74	696.667
41.76	680
41.78	723.333
41.8	743.333
41.82	796.667
41.84	760
41.86	786.667
41.88	783.333
41.9	753.333
41.92	756.667
41.94	783.333
41.96	790
41.98	740
42	780
42.02	830
42.04	850
42.06	756.667
42.08	850
42.1	813.333
42.12	840
42.14	913.333
42.16	823.333
42.18	943.333
42.2	976.667
42.22	1030
42.24	1070
42.26	1053.33
42.28	1133.33
42.3	1233.33
42.32	1303.33
42.34	1600
42.36	1696.67
42.38	1796.67
42.4	2343.33
42.42	2726.67
42.44	3210
42.46	3656.67
42.48	4076.67
42.5	4283.33
42.52	4270
42.54	3713.33
42.56	3443.33
42.58	3076.67
42.6	2846.67
42.62	2716.67
42.64	2540
42.66	2060
42.68	1703.33
42.7	1346.67
42.72	1206.67
42.74	1186.67
42.76	1083.33
42.78	943.333
42.8	1060
42.82	906.667
42.84	766.667
42.86	770
42.88	776.667
42.9	826.667
42.92	773.333
42.94	716.667
42.96	713.333
42.98	780
43	730
43.02	773.333
43.04	746.667
43.06	673.333
43.08	720
43.1	726.667
43.12	760
43.14	743.333
43.16	780
43.18	656.667
43.2	666.667
43.22	663.333
43.24	660
43.26	663.333
43.28	676.667
43.3	736.667
43.32	620
43.34	736.667
43.36	700
43.38	623.333
43.4	676.667
43.42	610
43.44	760
43.46	723.333
43.48	676.667
43.5	730
43.52	640
43.54	643.333
43.56	803.333
43.58	660
43.6	746.667
43.62	653.333
43.64	670
43.66	740
43.68	653.333
[truncated: 2,066 more rows]
