# Supplementary material for: Colouration mechanism of chrysoprase: insights from colourimetry, spectroscopy and mineralogy
Source: RSC Adv. 2025 Sep 23;15(42):34926–38. doi: 10.1039/d5ra05339k (PMC12455979; doi:10.1039/d5ra05339k)
Supplement: RA-015-D5RA05339K-s001 [file RA-015-D5RA05339K-s001.zip › XRD003.TXT]

Sample
Comments
Filename	D:\TEXTSA~1\2024\SAOTU\01\240125H06\240125H06F003.raw
Goniometer	Ultima IV
Attachment	Standard Att.
ScanningMode	2Theta/Theta
ScanningType	Continuos Scanning
X-Ray	40kV/40mA
DivSlit	1.0mm
DivH.L.Slit	10mm
SctSlit	open
RecSlit	0.3mm
Start	4
Stop	85
Step	0.02
4	2916.67
4.02	3133.33
4.04	3086.67
4.06	2960
4.08	3013.33
4.1	2850
4.12	2900
4.14	2930
4.16	2833.33
4.18	2750
4.2	2696.67
4.22	2650
4.24	2780
4.26	2656.67
4.28	2810
4.3	2593.33
4.32	2643.33
4.34	2636.67
4.36	2623.33
4.38	2600
4.4	2560
4.42	2563.33
4.44	2620
4.46	2700
4.48	2526.67
4.5	2463.33
4.52	2370
4.54	2496.67
4.56	2390
4.58	2553.33
4.6	2220
4.62	2240
4.64	2410
4.66	2360
4.68	2226.67
4.7	2213.33
4.72	2313.33
4.74	2246.67
4.76	2196.67
4.78	2136.67
4.8	2113.33
4.82	2050
4.84	2170
4.86	1840
4.88	2183.33
4.9	2123.33
4.92	2086.67
4.94	2050
4.96	1960
4.98	2030
5	1983.33
5.02	2083.33
5.04	2106.67
5.06	1936.67
5.08	1900
5.1	1813.33
5.12	1810
5.14	1856.67
5.16	1910
5.18	1926.67
5.2	1863.33
5.22	1896.67
5.24	1866.67
5.26	1796.67
5.28	1843.33
5.3	1810
5.32	1930
5.34	1900
5.36	1796.67
5.38	1763.33
5.4	1840
5.42	1716.67
5.44	1916.67
5.46	1733.33
5.48	1826.67
5.5	1756.67
5.52	1556.67
5.54	1580
5.56	1746.67
5.58	1686.67
5.6	1606.67
5.62	1830
5.64	1613.33
5.66	1686.67
5.68	1720
5.7	1840
5.72	1716.67
5.74	1590
5.76	1690
5.78	1653.33
5.8	1636.67
5.82	1643.33
5.84	1623.33
5.86	1633.33
5.88	1620
5.9	1520
5.92	1700
5.94	1560
5.96	1746.67
5.98	1636.67
6	1633.33
6.02	1673.33
6.04	1470
6.06	1506.67
6.08	1720
6.1	1566.67
6.12	1530
6.14	1646.67
6.16	1603.33
6.18	1540
6.2	1503.33
6.22	1623.33
6.24	1473.33
6.26	1650
6.28	1606.67
6.3	1676.67
6.32	1690
6.34	1686.67
6.36	1653.33
6.38	1773.33
6.4	1663.33
6.42	1630
6.44	1613.33
6.46	1740
6.48	1600
6.5	1673.33
6.52	1606.67
6.54	1753.33
6.56	1706.67
6.58	1806.67
6.6	1763.33
6.62	1703.33
6.64	1716.67
6.66	1830
6.68	1770
6.7	1700
6.72	1853.33
6.74	1830
6.76	1956.67
6.78	1913.33
6.8	2006.67
6.82	1966.67
6.84	2100
6.86	1936.67
6.88	2176.67
6.9	2163.33
6.92	2246.67
6.94	2356.67
6.96	2440
6.98	2393.33
7	2450
7.02	2566.67
7.04	2606.67
7.06	2650
7.08	2856.67
7.1	3126.67
7.12	3153.33
7.14	3063.33
7.16	3383.33
7.18	3373.33
7.2	3506.67
7.22	3650
7.24	3696.67
7.26	3743.33
7.28	3696.67
7.3	3863.33
7.32	4213.33
7.34	3883.33
7.36	3920
7.38	3950
7.4	3913.33
7.42	3793.33
7.44	3966.67
7.46	3833.33
7.48	3690
7.5	3363.33
7.52	3363.33
7.54	3183.33
7.56	3136.67
7.58	3040
7.6	2953.33
7.62	2826.67
7.64	2566.67
7.66	2436.67
7.68	2610
7.7	2433.33
7.72	2196.67
7.74	2040
7.76	2276.67
7.78	2023.33
7.8	2010
7.82	1923.33
7.84	1866.67
7.86	1800
7.88	1816.67
7.9	1806.67
7.92	1700
7.94	1776.67
7.96	1596.67
7.98	1660
8	1476.67
8.02	1503.33
8.04	1600
8.06	1446.67
8.08	1583.33
8.1	1570
8.12	1576.67
8.14	1503.33
8.16	1560
8.18	1523.33
8.2	1483.33
8.22	1396.67
8.24	1433.33
8.26	1420
8.28	1433.33
8.3	1403.33
8.32	1420
8.34	1490
8.36	1503.33
8.38	1393.33
8.4	1420
8.42	1490
8.44	1383.33
8.46	1316.67
8.48	1406.67
8.5	1320
8.52	1383.33
8.54	1373.33
8.56	1263.33
8.58	1360
8.6	1273.33
8.62	1310
8.64	1386.67
8.66	1396.67
8.68	1396.67
8.7	1316.67
8.72	1363.33
8.74	1260
8.76	1293.33
8.78	1280
8.8	1230
8.82	1303.33
8.84	1230
8.86	1246.67
8.88	1333.33
8.9	1306.67
8.92	1373.33
8.94	1323.33
8.96	1253.33
8.98	1190
9	1306.67
9.02	1253.33
9.04	1303.33
9.06	1290
9.08	1263.33
9.1	1313.33
9.12	1250
9.14	1293.33
9.16	1250
9.18	1383.33
9.2	1186.67
9.22	1263.33
9.24	1203.33
9.26	1290
9.28	1370
9.3	1176.67
9.32	1273.33
9.34	1316.67
9.36	1326.67
9.38	1323.33
9.4	1286.67
9.42	1263.33
9.44	1263.33
9.46	1336.67
9.48	1196.67
9.5	1130
9.52	1126.67
9.54	1210
9.56	1166.67
9.58	1180
9.6	1266.67
9.62	1196.67
9.64	1206.67
9.66	1350
9.68	1220
9.7	1176.67
9.72	1183.33
9.74	1243.33
9.76	1200
9.78	1220
9.8	1190
9.82	1206.67
9.84	1126.67
9.86	1226.67
9.88	1203.33
9.9	1166.67
9.92	1216.67
9.94	1240
9.96	1226.67
9.98	1293.33
10	1280
10.02	1103.33
10.04	1140
10.06	1166.67
10.08	1166.67
10.1	1176.67
10.12	1080
10.14	1126.67
10.16	1100
10.18	1113.33
10.2	1133.33
10.22	1193.33
10.24	1186.67
10.26	1163.33
10.28	1060
10.3	1163.33
10.32	1196.67
10.34	1186.67
10.36	1070
10.38	1250
10.4	1130
10.42	1200
10.44	1203.33
10.46	1143.33
10.48	1153.33
10.5	1246.67
10.52	1140
10.54	1090
10.56	1186.67
10.58	1163.33
10.6	1173.33
10.62	1110
10.64	1150
10.66	1103.33
10.68	1070
10.7	1166.67
10.72	1140
10.74	1203.33
10.76	1256.67
10.78	1203.33
10.8	1166.67
10.82	1210
10.84	1116.67
10.86	1100
10.88	1013.33
10.9	1183.33
10.92	1116.67
10.94	1010
10.96	1136.67
10.98	1260
11	1173.33
11.02	1036.67
11.04	1143.33
11.06	1086.67
11.08	1003.33
11.1	1070
11.12	1100
11.14	943.333
11.16	1136.67
11.18	1146.67
11.2	1196.67
11.22	1053.33
11.24	1126.67
11.26	1230
11.28	1123.33
11.3	1146.67
11.32	1166.67
11.34	1093.33
11.36	1003.33
11.38	1143.33
11.4	1073.33
11.42	1050
11.44	1140
11.46	1153.33
11.48	1076.67
11.5	1156.67
11.52	1076.67
11.54	1110
11.56	1133.33
11.58	1283.33
11.6	1116.67
11.62	1120
11.64	1170
11.66	1130
11.68	1106.67
11.7	1293.33
11.72	1206.67
11.74	1133.33
11.76	1110
11.78	1190
11.8	1033.33
11.82	1043.33
11.84	1156.67
11.86	1126.67
11.88	1116.67
11.9	1023.33
11.92	1143.33
11.94	1076.67
11.96	1103.33
11.98	1140
12	1036.67
12.02	1023.33
12.04	1073.33
12.06	1093.33
12.08	1143.33
12.1	1063.33
12.12	1096.67
12.14	1060
12.16	1156.67
12.18	1090
12.2	1093.33
12.22	1163.33
12.24	1003.33
12.26	1080
12.28	1050
12.3	1053.33
12.32	1073.33
12.34	1050
12.36	1030
12.38	1033.33
12.4	1090
12.42	1000
12.44	1080
12.46	1033.33
12.48	1056.67
12.5	986.667
12.52	1056.67
12.54	1013.33
12.56	1040
12.58	1080
12.6	980
12.62	1076.67
12.64	1066.67
12.66	936.667
12.68	1043.33
12.7	1046.67
12.72	1016.67
12.74	976.667
12.76	1053.33
12.78	990
12.8	1086.67
12.82	976.667
12.84	1020
12.86	990
12.88	910
12.9	1080
12.92	1010
12.94	986.667
12.96	1006.67
12.98	976.667
13	1060
13.02	983.333
13.04	1016.67
13.06	926.667
13.08	910
13.1	1073.33
13.12	1056.67
13.14	983.333
13.16	1030
13.18	1120
13.2	1023.33
13.22	966.667
13.24	1006.67
13.26	1083.33
13.28	1050
13.3	1040
13.32	963.333
13.34	1070
13.36	1033.33
13.38	1023.33
13.4	960
13.42	1026.67
13.44	1056.67
13.46	923.333
13.48	996.667
13.5	1033.33
13.52	1013.33
13.54	960
13.56	1043.33
13.58	960
13.6	1006.67
13.62	1050
13.64	943.333
13.66	1010
13.68	973.333
13.7	1026.67
13.72	943.333
13.74	1050
13.76	1100
13.78	1066.67
13.8	1000
13.82	970
13.84	1003.33
13.86	1023.33
13.88	1026.67
13.9	960
13.92	1006.67
13.94	1046.67
13.96	946.667
13.98	986.667
14	963.333
14.02	940
14.04	930
14.06	976.667
14.08	963.333
14.1	900
14.12	990
14.14	950
14.16	940
14.18	993.333
14.2	856.667
14.22	1043.33
14.24	960
14.26	1050
14.28	906.667
14.3	956.667
14.32	1023.33
14.34	930
14.36	880
14.38	956.667
14.4	980
14.42	990
14.44	953.333
14.46	876.667
14.48	1003.33
14.5	863.333
14.52	950
14.54	1033.33
14.56	1016.67
14.58	896.667
14.6	963.333
14.62	956.667
14.64	1000
14.66	840
14.68	893.333
14.7	966.667
14.72	1023.33
14.74	953.333
14.76	996.667
14.78	783.333
14.8	1000
14.82	933.333
14.84	973.333
14.86	1090
14.88	1000
14.9	986.667
14.92	983.333
14.94	1070
14.96	970
14.98	933.333
15	1056.67
15.02	1000
15.04	880
15.06	950
15.08	916.667
15.1	953.333
15.12	996.667
15.14	1056.67
15.16	996.667
15.18	893.333
15.2	956.667
15.22	1023.33
15.24	983.333
15.26	883.333
15.28	850
15.3	993.333
15.32	953.333
15.34	913.333
15.36	963.333
15.38	873.333
15.4	956.667
15.42	883.333
15.44	990
15.46	1010
15.48	946.667
15.5	923.333
15.52	1073.33
15.54	906.667
15.56	996.667
15.58	1026.67
15.6	906.667
15.62	890
15.64	976.667
15.66	973.333
15.68	900
15.7	953.333
15.72	930
15.74	916.667
15.76	793.333
15.78	926.667
15.8	926.667
15.82	806.667
15.84	906.667
15.86	970
15.88	963.333
15.9	1056.67
15.92	980
15.94	946.667
15.96	1006.67
15.98	1066.67
16	960
16.02	950
16.04	853.333
16.06	853.333
16.08	916.667
16.1	976.667
16.12	930
16.14	1016.67
16.16	893.333
16.18	943.333
16.2	926.667
16.22	813.333
16.24	970
16.26	996.667
16.28	793.333
16.3	986.667
16.32	966.667
16.34	880
16.36	973.333
16.38	923.333
16.4	873.333
16.42	940
16.44	993.333
16.46	846.667
16.48	946.667
16.5	886.667
16.52	923.333
16.54	976.667
16.56	943.333
16.58	916.667
16.6	863.333
16.62	1023.33
16.64	883.333
16.66	1020
16.68	906.667
16.7	860
16.72	953.333
16.74	1013.33
16.76	923.333
16.78	966.667
16.8	933.333
16.82	986.667
16.84	973.333
16.86	933.333
16.88	900
16.9	970
16.92	1050
16.94	986.667
16.96	956.667
16.98	960
17	946.667
17.02	916.667
17.04	906.667
17.06	936.667
17.08	966.667
17.1	886.667
17.12	963.333
17.14	980
17.16	860
17.18	940
17.2	1040
17.22	896.667
17.24	930
17.26	913.333
17.28	910
17.3	923.333
17.32	956.667
17.34	973.333
17.36	933.333
17.38	866.667
17.4	963.333
17.42	1010
17.44	900
17.46	886.667
17.48	1030
17.5	976.667
17.52	933.333
17.54	976.667
17.56	966.667
17.58	926.667
17.6	956.667
17.62	1023.33
17.64	990
17.66	863.333
17.68	950
17.7	893.333
17.72	1046.67
17.74	906.667
17.76	930
17.78	880
17.8	1003.33
17.82	936.667
17.84	990
17.86	826.667
17.88	930
17.9	973.333
17.92	990
17.94	960
17.96	1050
17.98	950
18	1000
18.02	1000
18.04	950
18.06	883.333
18.08	923.333
18.1	946.667
18.12	876.667
18.14	920
18.16	990
18.18	933.333
18.2	970
18.22	936.667
18.24	1006.67
18.26	933.333
18.28	970
18.3	1000
18.32	980
18.34	1013.33
18.36	940
18.38	990
18.4	980
18.42	906.667
18.44	1036.67
18.46	993.333
18.48	1016.67
18.5	1003.33
18.52	926.667
18.54	1073.33
18.56	1070
18.58	1066.67
18.6	966.667
18.62	1106.67
18.64	1030
18.66	1033.33
18.68	1140
18.7	970
18.72	966.667
18.74	1100
18.76	966.667
18.78	1073.33
18.8	973.333
18.82	990
18.84	1053.33
18.86	930
18.88	1020
18.9	1003.33
18.92	996.667
18.94	1056.67
18.96	910
18.98	940
19	960
19.02	990
19.04	1060
19.06	1086.67
19.08	1053.33
19.1	1073.33
19.12	1056.67
19.14	1036.67
19.16	1056.67
19.18	1140
19.2	1150
19.22	1206.67
19.24	1116.67
19.26	1176.67
19.28	1163.33
19.3	1103.33
19.32	1123.33
19.34	1096.67
19.36	1310
19.38	1223.33
19.4	1196.67
19.42	1236.67
19.44	1240
19.46	1286.67
19.48	1223.33
19.5	1333.33
19.52	1250
19.54	1246.67
19.56	1313.33
19.58	1293.33
19.6	1303.33
19.62	1396.67
19.64	1313.33
19.66	1440
19.68	1446.67
19.7	1470
19.72	1423.33
19.74	1473.33
19.76	1583.33
19.78	1676.67
19.8	1460
19.82	1430
19.84	1526.67
19.86	1643.33
19.88	1636.67
19.9	1723.33
19.92	1753.33
19.94	1773.33
19.96	1890
19.98	1823.33
20	1890
20.02	1943.33
20.04	1823.33
20.06	1893.33
20.08	1996.67
20.1	2010
20.12	2020
20.14	1843.33
20.16	1836.67
20.18	1923.33
20.2	1776.67
20.22	1903.33
20.24	1823.33
20.26	1833.33
20.28	1886.67
20.3	1860
20.32	1713.33
20.34	1833.33
20.36	2100
20.38	1953.33
20.4	2090
20.42	2150
20.44	2163.33
20.46	2163.33
20.48	2313.33
20.5	2310
20.52	2450
20.54	2733.33
20.56	2826.67
20.58	2836.67
20.6	2966.67
20.62	3083.33
20.64	3276.67
20.66	3400
20.68	3673.33
20.7	3893.33
20.72	4403.33
20.74	4920
20.76	4993.33
20.78	5980
20.8	6656.67
20.82	7910
20.84	8870
20.86	10170
20.88	11476.7
20.9	12226.7
20.92	12096.7
20.94	10946.7
20.96	9256.67
20.98	7376.67
21	5913.33
21.02	4570
21.04	3823.33
21.06	3333.33
21.08	2903.33
21.1	2430
21.12	2313.33
21.14	2463.33
21.16	2070
21.18	1960
21.2	1786.67
21.22	1840
21.24	1756.67
21.26	1633.33
21.28	1726.67
21.3	1483.33
21.32	1383.33
21.34	1526.67
21.36	1563.33
21.38	1483.33
21.4	1336.67
21.42	1360
21.44	1366.67
21.46	1306.67
21.48	1326.67
21.5	1343.33
21.52	1333.33
21.54	1096.67
21.56	1200
21.58	1300
21.6	1236.67
21.62	1190
21.64	1243.33
21.66	1193.33
21.68	1216.67
21.7	1233.33
21.72	1126.67
21.74	1113.33
21.76	1170
21.78	1186.67
21.8	1246.67
21.82	1223.33
21.84	1033.33
21.86	1173.33
21.88	1156.67
21.9	1176.67
21.92	1233.33
21.94	1136.67
21.96	1036.67
21.98	1076.67
22	1090
22.02	1106.67
22.04	1090
22.06	1100
22.08	1050
22.1	1096.67
22.12	1163.33
22.14	1043.33
22.16	1173.33
22.18	1050
22.2	1230
22.22	1096.67
22.24	1003.33
22.26	1150
22.28	1093.33
22.3	1123.33
22.32	1150
22.34	1140
22.36	1230
22.38	1076.67
22.4	1063.33
22.42	1023.33
22.44	1180
22.46	1106.67
22.48	943.333
22.5	1060
22.52	993.333
22.54	1086.67
22.56	1013.33
22.58	1066.67
22.6	1060
22.62	1003.33
22.64	1040
22.66	1086.67
22.68	1073.33
22.7	1140
22.72	1036.67
22.74	1000
22.76	1106.67
22.78	1083.33
22.8	1040
22.82	1070
22.84	1123.33
22.86	1056.67
22.88	1043.33
22.9	1056.67
22.92	1093.33
22.94	1086.67
22.96	1130
22.98	1116.67
23	1070
23.02	1026.67
23.04	1133.33
23.06	1030
23.08	1106.67
23.1	1026.67
23.12	1053.33
23.14	1080
23.16	1090
23.18	1176.67
23.2	1226.67
23.22	1096.67
23.24	1090
23.26	1056.67
23.28	1176.67
23.3	1126.67
23.32	1073.33
23.34	1173.33
23.36	1226.67
23.38	1143.33
23.4	1033.33
23.42	1070
23.44	1123.33
23.46	1070
23.48	1270
23.5	1160
23.52	1130
23.54	1200
23.56	1190
23.58	1196.67
23.6	1173.33
23.62	1096.67
23.64	1260
23.66	1240
23.68	1306.67
23.7	1296.67
23.72	1273.33
23.74	1280
23.76	1320
23.78	1313.33
23.8	1183.33
23.82	1283.33
23.84	1186.67
23.86	1263.33
23.88	1336.67
23.9	1233.33
23.92	1273.33
23.94	1290
23.96	1256.67
23.98	1220
24	1193.33
24.02	1110
24.04	1216.67
24.06	1293.33
24.08	1240
24.1	1236.67
24.12	1263.33
24.14	1170
24.16	1200
24.18	1233.33
24.2	1230
24.22	1150
24.24	1170
24.26	1130
24.28	1206.67
24.3	1153.33
24.32	1270
24.34	1073.33
24.36	1186.67
24.38	1123.33
24.4	1080
24.42	1206.67
24.44	1140
24.46	1136.67
24.48	1093.33
24.5	1236.67
24.52	1110
24.54	1276.67
24.56	1093.33
24.58	1156.67
24.6	1106.67
24.62	1153.33
24.64	1253.33
24.66	1226.67
24.68	1196.67
24.7	1163.33
24.72	1236.67
24.74	1186.67
24.76	1216.67
24.78	1153.33
24.8	1203.33
24.82	1243.33
24.84	1083.33
24.86	1143.33
24.88	1120
24.9	1140
24.92	1103.33
24.94	1120
24.96	1206.67
24.98	1190
25	1290
25.02	1280
25.04	1266.67
25.06	1300
25.08	1193.33
25.1	1190
25.12	1336.67
25.14	1170
25.16	1223.33
25.18	1360
25.2	1303.33
25.22	1310
25.24	1310
25.26	1330
25.28	1370
25.3	1330
25.32	1336.67
25.34	1416.67
25.36	1276.67
25.38	1400
25.4	1370
25.42	1213.33
25.44	1346.67
25.46	1473.33
25.48	1463.33
25.5	1503.33
25.52	1520
25.54	1523.33
25.56	1510
25.58	1616.67
25.6	1610
25.62	1533.33
25.64	1586.67
25.66	1696.67
25.68	1706.67
25.7	1613.33
25.72	1743.33
25.74	1923.33
25.76	1940
25.78	1990
25.8	2076.67
25.82	2030
25.84	2060
25.86	2240
25.88	2270
25.9	2256.67
25.92	2486.67
25.94	2536.67
25.96	2480
25.98	2490
26	2833.33
26.02	2823.33
26.04	2810
26.06	3223.33
26.08	3113.33
26.1	3303.33
26.12	3360
26.14	3523.33
26.16	3660
26.18	3936.67
26.2	4320
26.22	4466.67
26.24	5016.67
26.26	5210
26.28	5453.33
26.3	5943.33
26.32	6870
26.34	7160
26.36	8043.33
26.38	8830
26.4	9910
26.42	10756.7
26.44	12183.3
26.46	13876.7
26.48	15123.3
26.5	17033.3
26.52	19186.7
26.54	22240
26.56	25743.3
26.58	30326.7
26.6	36416.7
26.62	43086.7
26.64	51946.7
26.66	59260
26.68	64053.3
26.7	65010
26.72	59440
26.74	51306.7
26.76	43973.3
26.78	36270
26.8	29263.3
26.82	23516.7
26.84	19053.3
26.86	15373.3
26.88	13403.3
26.9	11076.7
26.92	9806.67
26.94	8570
26.96	7726.67
26.98	6926.67
27	6026.67
27.02	5563.33
27.04	4913.33
27.06	4603.33
27.08	4050
27.1	3926.67
27.12	3613.33
27.14	3433.33
27.16	3310
27.18	3076.67
27.2	2923.33
27.22	2913.33
27.24	2640
27.26	2663.33
27.28	2553.33
27.3	2453.33
27.32	2583.33
27.34	2180
27.36	2233.33
27.38	2030
27.4	2163.33
27.42	2120
27.44	2126.67
27.46	1813.33
27.48	1876.67
27.5	1780
27.52	1796.67
27.54	1726.67
27.56	1746.67
27.58	1660
27.6	1713.33
27.62	1760
27.64	1660
27.66	1650
27.68	1613.33
27.7	1666.67
27.72	1610
27.74	1676.67
27.76	1573.33
27.78	1553.33
27.8	1610
27.82	1590
27.84	1643.33
27.86	1476.67
27.88	1443.33
27.9	1496.67
27.92	1613.33
27.94	1360
27.96	1566.67
27.98	1450
28	1523.33
28.02	1416.67
28.04	1460
28.06	1563.33
28.08	1466.67
28.1	1506.67
28.12	1570
28.14	1473.33
28.16	1440
28.18	1490
28.2	1556.67
28.22	1486.67
28.24	1440
28.26	1470
28.28	1370
28.3	1453.33
28.32	1433.33
28.34	1356.67
28.36	1333.33
28.38	1423.33
28.4	1443.33
28.42	1466.67
28.44	1390
28.46	1360
28.48	1390
28.5	1493.33
28.52	1486.67
28.54	1433.33
28.56	1370
28.58	1350
28.6	1383.33
28.62	1493.33
28.64	1526.67
28.66	1516.67
28.68	1446.67
28.7	1583.33
28.72	1560
28.74	1630
28.76	1543.33
28.78	1486.67
28.8	1563.33
28.82	1536.67
28.84	1616.67
28.86	1506.67
28.88	1500
28.9	1426.67
28.92	1473.33
28.94	1473.33
28.96	1366.67
28.98	1283.33
29	1266.67
29.02	1363.33
29.04	1333.33
29.06	1260
29.08	1276.67
29.1	1246.67
29.12	1310
29.14	1250
29.16	1173.33
29.18	1240
29.2	1250
29.22	1256.67
29.24	1233.33
29.26	1303.33
29.28	1223.33
29.3	1230
29.32	1190
29.34	1066.67
29.36	1030
29.38	1170
29.4	1183.33
29.42	1236.67
29.44	1196.67
29.46	1196.67
29.48	1230
29.5	1036.67
29.52	1106.67
29.54	1186.67
29.56	1103.33
29.58	1170
29.6	1160
29.62	1080
29.64	1086.67
29.66	1090
29.68	1116.67
29.7	1120
29.72	1006.67
29.74	1073.33
29.76	1076.67
29.78	1056.67
29.8	1100
29.82	1093.33
29.84	1046.67
29.86	973.333
29.88	1083.33
29.9	1100
29.92	996.667
29.94	1056.67
29.96	1103.33
29.98	956.667
30	986.667
30.02	960
30.04	1153.33
30.06	1076.67
30.08	1090
30.1	1036.67
30.12	983.333
30.14	1016.67
30.16	1093.33
30.18	1133.33
30.2	1100
30.22	1020
30.24	1073.33
30.26	1026.67
30.28	1100
30.3	1170
30.32	910
30.34	1063.33
30.36	1060
30.38	1040
30.4	1010
30.42	983.333
30.44	1043.33
30.46	1070
30.48	1050
30.5	1130
30.52	1086.67
30.54	1113.33
30.56	1013.33
30.58	1016.67
30.6	1086.67
30.62	1046.67
30.64	1080
30.66	1040
30.68	1083.33
30.7	1130
30.72	1100
30.74	1050
30.76	1053.33
30.78	1133.33
30.8	1026.67
30.82	1100
30.84	953.333
30.86	1016.67
30.88	1183.33
30.9	1093.33
30.92	1086.67
30.94	1180
30.96	1093.33
30.98	1096.67
31	1120
31.02	1286.67
31.04	1103.33
31.06	1140
31.08	1173.33
31.1	1073.33
31.12	1143.33
31.14	1066.67
31.16	1170
31.18	1266.67
31.2	1066.67
31.22	1283.33
31.24	1173.33
31.26	1106.67
31.28	1246.67
31.3	1263.33
31.32	1140
31.34	1126.67
31.36	1113.33
31.38	1160
31.4	1113.33
31.42	1140
31.44	1160
31.46	1170
31.48	1130
31.5	1170
31.52	1096.67
31.54	1166.67
31.56	1120
31.58	1146.67
31.6	1166.67
31.62	1150
31.64	1146.67
31.66	1076.67
31.68	1010
31.7	1060
31.72	1050
31.74	1090
31.76	1026.67
31.78	1033.33
31.8	996.667
31.82	933.333
31.84	933.333
31.86	1053.33
31.88	1103.33
31.9	1103.33
31.92	893.333
31.94	1050
31.96	1046.67
31.98	990
32	963.333
32.02	906.667
32.04	1006.67
32.06	963.333
32.08	943.333
32.1	933.333
32.12	980
32.14	920
32.16	1000
32.18	970
32.2	940
32.22	940
32.24	896.667
32.26	956.667
32.28	920
32.3	896.667
32.32	930
32.34	940
32.36	943.333
32.38	913.333
32.4	940
32.42	1023.33
32.44	916.667
32.46	933.333
32.48	870
32.5	916.667
32.52	956.667
32.54	963.333
32.56	1056.67
32.58	1016.67
32.6	1046.67
32.62	950
32.64	980
32.66	843.333
32.68	836.667
32.7	943.333
32.72	983.333
32.74	840
32.76	980
32.78	833.333
32.8	826.667
32.82	950
32.84	1023.33
32.86	913.333
32.88	873.333
32.9	876.667
32.92	826.667
32.94	896.667
32.96	906.667
32.98	886.667
33	846.667
33.02	823.333
33.04	926.667
33.06	910
33.08	910
33.1	946.667
33.12	976.667
33.14	920
33.16	940
33.18	983.333
33.2	856.667
33.22	970
33.24	960
33.26	933.333
33.28	903.333
33.3	1066.67
33.32	930
33.34	846.667
33.36	940
33.38	900
33.4	1000
33.42	873.333
33.44	926.667
33.46	840
33.48	990
33.5	950
33.52	876.667
33.54	930
33.56	866.667
33.58	926.667
33.6	940
33.62	993.333
33.64	913.333
33.66	963.333
33.68	953.333
33.7	870
33.72	916.667
33.74	946.667
33.76	920
33.78	926.667
33.8	963.333
33.82	906.667
33.84	896.667
33.86	906.667
33.88	900
33.9	896.667
33.92	926.667
33.94	973.333
33.96	906.667
33.98	953.333
34	916.667
34.02	1063.33
34.04	840
34.06	980
34.08	1076.67
34.1	933.333
34.12	966.667
34.14	983.333
34.16	970
34.18	1003.33
34.2	1013.33
34.22	1056.67
34.24	1000
34.26	1066.67
34.28	953.333
34.3	1040
34.32	1113.33
34.34	1013.33
34.36	1036.67
34.38	956.667
34.4	1026.67
34.42	1020
34.44	1066.67
34.46	1073.33
34.48	1063.33
34.5	960
34.52	1023.33
34.54	990
34.56	986.667
34.58	1010
34.6	966.667
34.62	1046.67
34.64	1106.67
34.66	1020
34.68	1040
34.7	1040
34.72	1080
34.74	976.667
34.76	1050
34.78	1130
34.8	1066.67
34.82	1020
34.84	1136.67
34.86	1170
34.88	1036.67
34.9	1046.67
34.92	973.333
34.94	1176.67
34.96	1076.67
34.98	1106.67
35	1076.67
35.02	1073.33
35.04	1003.33
35.06	1043.33
35.08	1090
35.1	1206.67
35.12	1086.67
35.14	1240
35.16	1096.67
35.18	1126.67
35.2	1126.67
35.22	1010
35.24	1006.67
35.26	1073.33
35.28	1006.67
35.3	1160
35.32	1100
35.34	993.333
35.36	1023.33
35.38	1013.33
35.4	1026.67
35.42	1036.67
35.44	1033.33
35.46	1083.33
35.48	1060
35.5	1053.33
35.52	1033.33
35.54	1026.67
35.56	1020
35.58	1180
35.6	1086.67
35.62	1163.33
35.64	1076.67
35.66	1050
35.68	1080
35.7	1130
35.72	1113.33
35.74	1216.67
35.76	1106.67
35.78	1216.67
35.8	1263.33
35.82	1156.67
35.84	1243.33
35.86	1083.33
35.88	1123.33
35.9	1096.67
35.92	1043.33
35.94	1076.67
35.96	1076.67
35.98	1170
36	1040
36.02	1083.33
36.04	1140
36.06	1173.33
36.08	1133.33
36.1	1093.33
36.12	1140
36.14	1130
36.16	1120
36.18	1183.33
36.2	1173.33
36.22	1123.33
36.24	1163.33
36.26	1296.67
36.28	1320
36.3	1353.33
36.32	1430
36.34	1533.33
36.36	1603.33
36.38	1626.67
36.4	1690
36.42	1986.67
36.44	2053.33
36.46	2206.67
36.48	2233.33
36.5	2873.33
36.52	3033.33
36.54	3406.67
36.56	4046.67
36.58	4406.67
36.6	4286.67
36.62	4086.67
36.64	3860
36.66	3693.33
36.68	3416.67
36.7	3236.67
36.72	2990
36.74	2430
36.76	2260
36.78	2123.33
36.8	1853.33
36.82	1866.67
36.84	1850
36.86	1703.33
36.88	1703.33
36.9	1530
36.92	1463.33
36.94	1420
36.96	1360
36.98	1450
37	1453.33
37.02	1343.33
37.04	1390
37.06	1276.67
37.08	1276.67
37.1	1186.67
37.12	1230
37.14	1203.33
37.16	1190
37.18	1130
37.2	1053.33
37.22	1120
37.24	1180
37.26	1063.33
37.28	1110
37.3	1020
37.32	1086.67
37.34	1030
37.36	1003.33
37.38	1030
37.4	1090
37.42	1000
37.44	1080
37.46	1010
37.48	1100
37.5	1033.33
37.52	1186.67
37.54	1120
37.56	1030
37.58	1073.33
37.6	1036.67
37.62	980
37.64	1060
37.66	940
37.68	973.333
37.7	976.667
37.72	1040
37.74	983.333
37.76	910
37.78	1016.67
37.8	863.333
37.82	1006.67
37.84	916.667
37.86	940
37.88	1046.67
37.9	990
37.92	1016.67
37.94	980
37.96	970
37.98	926.667
38	943.333
38.02	936.667
38.04	873.333
38.06	946.667
38.08	826.667
38.1	930
38.12	950
38.14	926.667
38.16	1093.33
38.18	940
38.2	936.667
38.22	880
38.24	920
38.26	940
38.28	846.667
38.3	923.333
38.32	1000
38.34	873.333
38.36	946.667
38.38	940
38.4	946.667
38.42	906.667
38.44	933.333
38.46	950
38.48	900
38.5	856.667
38.52	823.333
38.54	963.333
38.56	930
38.58	896.667
38.6	963.333
38.62	916.667
38.64	960
38.66	906.667
38.68	880
38.7	956.667
38.72	973.333
38.74	883.333
38.76	930
38.78	980
38.8	986.667
38.82	900
38.84	1053.33
38.86	950
38.88	980
38.9	1050
38.92	976.667
38.94	1053.33
38.96	1016.67
38.98	1030
39	1153.33
39.02	1043.33
39.04	1016.67
39.06	1053.33
39.08	1153.33
39.1	1136.67
39.12	1180
39.14	1143.33
39.16	1310
39.18	1320
39.2	1273.33
39.22	1396.67
39.24	1403.33
39.26	1473.33
39.28	1613.33
39.3	1633.33
39.32	1663.33
39.34	1783.33
39.36	2013.33
39.38	2376.67
39.4	2473.33
39.42	2920
39.44	3243.33
39.46	3680
39.48	4630
39.5	4636.67
39.52	4793.33
39.54	4476.67
39.56	4226.67
39.58	3846.67
39.6	3823.33
39.62	3503.33
39.64	3120
39.66	2846.67
39.68	2476.67
39.7	2136.67
39.72	1920
39.74	1943.33
39.76	1876.67
39.78	1626.67
39.8	1650
39.82	1500
39.84	1600
39.86	1416.67
39.88	1543.33
39.9	1336.67
39.92	1366.67
39.94	1343.33
39.96	1410
39.98	1373.33
40	1350
40.02	1320
40.04	1406.67
40.06	1356.67
40.08	1536.67
40.1	1453.33
40.12	1423.33
40.14	1316.67
40.16	1326.67
40.18	1323.33
40.2	1493.33
40.22	1666.67
40.24	1713.33
40.26	1886.67
40.28	2280
40.3	2276.67
40.32	2473.33
40.34	2570
40.36	2260
40.38	2280
40.4	2006.67
40.42	1983.33
40.44	1806.67
40.46	1743.33
40.48	1566.67
40.5	1450
40.52	1190
40.54	1323.33
40.56	1216.67
40.58	1180
40.6	1133.33
40.62	1136.67
40.64	1063.33
40.66	976.667
40.68	1126.67
40.7	1063.33
40.72	1043.33
40.74	976.667
40.76	1000
40.78	1000
40.8	873.333
40.82	1040
40.84	870
40.86	1006.67
40.88	1063.33
40.9	906.667
40.92	863.333
40.94	930
40.96	926.667
40.98	943.333
41	910
41.02	943.333
41.04	830
41.06	870
41.08	883.333
41.1	986.667
41.12	946.667
41.14	873.333
41.16	916.667
41.18	890
41.2	876.667
41.22	1000
41.24	1023.33
41.26	896.667
41.28	940
41.3	936.667
41.32	836.667
41.34	976.667
41.36	900
41.38	913.333
41.4	876.667
41.42	913.333
41.44	986.667
41.46	956.667
41.48	1040
41.5	963.333
41.52	920
41.54	923.333
41.56	886.667
41.58	1036.67
41.6	946.667
41.62	890
41.64	1003.33
41.66	1040
41.68	966.667
41.7	933.333
41.72	956.667
41.74	1040
41.76	1006.67
41.78	910
41.8	970
41.82	956.667
41.84	1036.67
41.86	896.667
41.88	1003.33
41.9	950
41.92	906.667
41.94	990
41.96	960
41.98	1020
42	1056.67
42.02	1033.33
42.04	1053.33
42.06	1033.33
42.08	1020
42.1	1140
42.12	1180
42.14	1230
42.16	1143.33
42.18	1156.67
42.2	1170
42.22	1150
42.24	1316.67
42.26	1353.33
42.28	1373.33
42.3	1466.67
42.32	1470
42.34	1710
42.36	1736.67
42.38	1996.67
42.4	2063.33
42.42	2496.67
42.44	2793.33
42.46	3070
42.48	3353.33
42.5	3350
42.52	3100
42.54	2873.33
42.56	2653.33
42.58	2640
42.6	2533.33
42.62	2456.67
42.64	2056.67
42.66	1900
42.68	1766.67
42.7	1576.67
42.72	1450
42.74	1370
42.76	1293.33
42.78	1216.67
42.8	1113.33
42.82	1256.67
42.84	1213.33
42.86	1223.33
42.88	996.667
42.9	1053.33
42.92	1046.67
42.94	950
42.96	926.667
42.98	1033.33
43	933.333
43.02	856.667
43.04	870
43.06	866.667
43.08	810
43.1	916.667
43.12	816.667
43.14	970
43.16	830
43.18	916.667
43.2	966.667
43.22	970
43.24	926.667
43.26	850
43.28	896.667
43.3	833.333
43.32	866.667
43.34	853.333
43.36	913.333
43.38	910
43.4	986.667
43.42	893.333
43.44	893.333
43.46	783.333
43.48	936.667
43.5	843.333
43.52	846.667
43.54	823.333
43.56	866.667
43.58	816.667
43.6	893.333
43.62	886.667
43.64	876.667
43.66	830
43.68	816.667
[truncated: 2,066 more rows]
