# Supplementary material for: Colouration mechanism of chrysoprase: insights from colourimetry, spectroscopy and mineralogy
Source: RSC Adv. 2025 Sep 23;15(42):34926–38. doi: 10.1039/d5ra05339k (PMC12455979; doi:10.1039/d5ra05339k)
Supplement: RA-015-D5RA05339K-s001 [file RA-015-D5RA05339K-s001.zip › XRD004.TXT]

Sample
Comments
Filename	D:\TEXTSA~1\2024\SAOTU\01\240125H06\240125H06F004.raw
Goniometer	Ultima IV
Attachment	Standard Att.
ScanningMode	2Theta/Theta
ScanningType	Continuos Scanning
X-Ray	40kV/40mA
DivSlit	1.0mm
DivH.L.Slit	10mm
SctSlit	open
RecSlit	0.3mm
Start	4
Stop	85
Step	0.02
4	3793.33
4.02	3960
4.04	4190
4.06	4026.67
4.08	3780
4.1	3703.33
4.12	3683.33
4.14	3746.67
4.16	3723.33
4.18	3640
4.2	3760
4.22	3733.33
4.24	3586.67
4.26	3646.67
4.28	3686.67
4.3	3363.33
4.32	3700
4.34	3536.67
4.36	3436.67
4.38	3503.33
4.4	3376.67
4.42	3313.33
4.44	3306.67
4.46	3650
4.48	3366.67
4.5	3266.67
4.52	3333.33
4.54	3273.33
4.56	3100
4.58	3130
4.6	3143.33
4.62	3126.67
4.64	3220
4.66	3106.67
4.68	3000
4.7	3066.67
4.72	2973.33
4.74	2930
4.76	3213.33
4.78	2980
4.8	3000
4.82	2950
4.84	2980
4.86	3063.33
4.88	2976.67
4.9	2946.67
4.92	2880
4.94	2796.67
4.96	2626.67
4.98	2826.67
5	2593.33
5.02	2766.67
5.04	2750
5.06	2883.33
5.08	2726.67
5.1	2700
5.12	2743.33
5.14	2673.33
5.16	2636.67
5.18	2620
5.2	2633.33
5.22	2633.33
5.24	2513.33
5.26	2540
5.28	2456.67
5.3	2486.67
5.32	2693.33
5.34	2633.33
5.36	2550
5.38	2616.67
5.4	2546.67
5.42	2340
5.44	2656.67
5.46	2410
5.48	2553.33
5.5	2533.33
5.52	2310
5.54	2533.33
5.56	2333.33
5.58	2350
5.6	2373.33
5.62	2406.67
5.64	2400
5.66	2343.33
5.68	2456.67
5.7	2300
5.72	2366.67
5.74	2330
5.76	2600
5.78	2383.33
5.8	2396.67
5.82	2303.33
5.84	2286.67
5.86	2343.33
5.88	2306.67
5.9	2273.33
5.92	2190
5.94	2200
5.96	2353.33
5.98	2243.33
6	2326.67
6.02	2160
6.04	2256.67
6.06	2176.67
6.08	2323.33
6.1	2346.67
6.12	2310
6.14	2116.67
6.16	2170
6.18	2213.33
6.2	2256.67
6.22	2296.67
6.24	2150
6.26	2253.33
6.28	2086.67
6.3	2103.33
6.32	2153.33
6.34	2203.33
6.36	2290
6.38	2020
6.4	2186.67
6.42	2150
6.44	2186.67
6.46	2040
6.48	2126.67
6.5	2100
6.52	2050
6.54	2090
6.56	2206.67
6.58	2143.33
6.6	2146.67
6.62	1990
6.64	2096.67
6.66	2110
6.68	1986.67
6.7	2126.67
6.72	2036.67
6.74	2156.67
6.76	2020
6.78	2140
6.8	2073.33
6.82	2026.67
6.84	2106.67
6.86	2060
6.88	2020
6.9	2076.67
6.92	2146.67
6.94	2023.33
6.96	1890
6.98	2010
7	2053.33
7.02	2213.33
7.04	1966.67
7.06	1986.67
7.08	2203.33
7.1	2120
7.12	2000
7.14	1980
7.16	2090
7.18	2140
7.2	2006.67
7.22	2060
7.24	1993.33
7.26	2063.33
7.28	2120
7.3	2023.33
7.32	2013.33
7.34	2093.33
7.36	2083.33
7.38	2143.33
7.4	1990
7.42	2040
7.44	1960
7.46	1993.33
7.48	2076.67
7.5	2193.33
7.52	2040
7.54	2086.67
7.56	2083.33
7.58	2086.67
7.6	2236.67
7.62	2116.67
7.64	2163.33
7.66	2083.33
7.68	2063.33
7.7	1903.33
7.72	2006.67
7.74	2120
7.76	2090
7.78	2066.67
7.8	1956.67
7.82	2150
7.84	2030
7.86	1913.33
7.88	2036.67
7.9	1960
7.92	2123.33
7.94	2106.67
7.96	2070
7.98	2136.67
8	2036.67
8.02	2240
8.04	2180
8.06	2133.33
8.08	1976.67
8.1	2006.67
8.12	1923.33
8.14	1916.67
8.16	2083.33
8.18	2050
8.2	2090
8.22	2166.67
8.24	2123.33
8.26	2160
8.28	2113.33
8.3	2056.67
8.32	2006.67
8.34	2090
8.36	2023.33
8.38	2116.67
8.4	2053.33
8.42	2056.67
8.44	2003.33
8.46	2103.33
8.48	2160
8.5	2133.33
8.52	2116.67
8.54	2186.67
8.56	2030
8.58	2110
8.6	2000
8.62	2013.33
8.64	2166.67
8.66	2130
8.68	2220
8.7	1986.67
8.72	2106.67
8.74	2073.33
8.76	2003.33
8.78	2056.67
8.8	1920
8.82	2056.67
8.84	2023.33
8.86	2066.67
8.88	2003.33
8.9	2200
8.92	2080
8.94	2053.33
8.96	1903.33
8.98	2273.33
9	2070
9.02	2073.33
9.04	2126.67
9.06	2010
9.08	2086.67
9.1	2023.33
9.12	2160
9.14	2060
9.16	2166.67
9.18	1976.67
9.2	1963.33
9.22	2100
9.24	2083.33
9.26	1973.33
9.28	2120
9.3	1953.33
9.32	1866.67
9.34	1900
9.36	1856.67
9.38	1956.67
9.4	1910
9.42	1986.67
9.44	1933.33
9.46	1956.67
9.48	1923.33
9.5	2003.33
9.52	1856.67
9.54	1903.33
9.56	2003.33
9.58	1793.33
9.6	1993.33
9.62	1723.33
9.64	1873.33
9.66	1720
9.68	1780
9.7	1813.33
9.72	1790
9.74	1743.33
9.76	1713.33
9.78	1816.67
9.8	1773.33
9.82	1866.67
9.84	1750
9.86	1853.33
9.88	1790
9.9	1806.67
9.92	1586.67
9.94	1603.33
9.96	1593.33
9.98	1636.67
10	1743.33
10.02	1750
10.04	1686.67
10.06	1636.67
10.08	1520
10.1	1656.67
10.12	1650
10.14	1640
10.16	1640
10.18	1570
10.2	1803.33
10.22	1700
10.24	1680
10.26	1670
10.28	1606.67
10.3	1613.33
10.32	1603.33
10.34	1566.67
10.36	1796.67
10.38	1613.33
10.4	1613.33
10.42	1533.33
10.44	1543.33
10.46	1600
10.48	1643.33
10.5	1540
10.52	1556.67
10.54	1580
10.56	1666.67
10.58	1616.67
10.6	1406.67
10.62	1563.33
10.64	1616.67
10.66	1520
10.68	1466.67
10.7	1566.67
10.72	1543.33
10.74	1726.67
10.76	1516.67
10.78	1456.67
10.8	1620
10.82	1503.33
10.84	1486.67
10.86	1453.33
10.88	1623.33
10.9	1536.67
10.92	1506.67
10.94	1580
10.96	1500
10.98	1386.67
11	1586.67
11.02	1523.33
11.04	1523.33
11.06	1500
11.08	1553.33
11.1	1526.67
11.12	1540
11.14	1553.33
11.16	1410
11.18	1393.33
11.2	1463.33
11.22	1480
11.24	1500
11.26	1393.33
11.28	1456.67
11.3	1510
11.32	1503.33
11.34	1450
11.36	1483.33
11.38	1443.33
11.4	1470
11.42	1420
11.44	1426.67
11.46	1526.67
11.48	1373.33
11.5	1466.67
11.52	1370
11.54	1373.33
11.56	1450
11.58	1460
11.6	1426.67
11.62	1286.67
11.64	1380
11.66	1556.67
11.68	1403.33
11.7	1506.67
11.72	1550
11.74	1400
11.76	1526.67
11.78	1386.67
11.8	1436.67
11.82	1440
11.84	1496.67
11.86	1393.33
11.88	1390
11.9	1343.33
11.92	1410
11.94	1320
11.96	1366.67
11.98	1320
12	1310
12.02	1310
12.04	1386.67
12.06	1396.67
12.08	1336.67
12.1	1466.67
12.12	1433.33
12.14	1406.67
12.16	1296.67
12.18	1350
12.2	1360
12.22	1390
12.24	1276.67
12.26	1466.67
12.28	1410
12.3	1366.67
12.32	1333.33
12.34	1313.33
12.36	1443.33
12.38	1183.33
12.4	1370
12.42	1466.67
12.44	1346.67
12.46	1390
12.48	1466.67
12.5	1353.33
12.52	1400
12.54	1380
12.56	1340
12.58	1340
12.6	1323.33
12.62	1350
12.64	1323.33
12.66	1410
12.68	1426.67
12.7	1243.33
12.72	1363.33
12.74	1420
12.76	1310
12.78	1286.67
12.8	1343.33
12.82	1356.67
12.84	1273.33
12.86	1330
12.88	1236.67
12.9	1303.33
12.92	1273.33
12.94	1366.67
12.96	1366.67
12.98	1306.67
13	1336.67
13.02	1340
13.04	1310
13.06	1230
13.08	1303.33
13.1	1196.67
13.12	1340
13.14	1236.67
13.16	1246.67
13.18	1373.33
13.2	1373.33
13.22	1353.33
13.24	1336.67
13.26	1356.67
13.28	1210
13.3	1300
13.32	1326.67
13.34	1236.67
13.36	1373.33
13.38	1226.67
13.4	1250
13.42	1260
13.44	1270
13.46	1206.67
13.48	1310
13.5	1306.67
13.52	1216.67
13.54	1213.33
13.56	1310
13.58	1186.67
13.6	1293.33
13.62	1366.67
13.64	1360
13.66	1316.67
13.68	1230
13.7	1270
13.72	1263.33
13.74	1150
13.76	1276.67
13.78	1230
13.8	1340
13.82	1190
13.84	1280
13.86	1353.33
13.88	1303.33
13.9	1243.33
13.92	1243.33
13.94	1243.33
13.96	1306.67
13.98	1323.33
14	1193.33
14.02	1250
14.04	1253.33
14.06	1243.33
14.08	1266.67
14.1	1230
14.12	1286.67
14.14	1170
14.16	1126.67
14.18	1176.67
14.2	1283.33
14.22	1173.33
14.24	1253.33
14.26	1206.67
14.28	1176.67
14.3	1066.67
14.32	1220
14.34	1316.67
14.36	1303.33
14.38	1206.67
14.4	1213.33
14.42	1270
14.44	1236.67
14.46	1170
14.48	1183.33
14.5	1106.67
14.52	1236.67
14.54	1256.67
14.56	1216.67
14.58	1270
14.6	1170
14.62	1180
14.64	1170
14.66	1106.67
14.68	1130
14.7	1223.33
14.72	1183.33
14.74	1186.67
14.76	1146.67
14.78	1233.33
14.8	1193.33
14.82	1060
14.84	1083.33
14.86	1150
14.88	1190
14.9	1246.67
14.92	1220
14.94	1193.33
14.96	1186.67
14.98	1240
15	1156.67
15.02	1196.67
15.04	1200
15.06	1240
15.08	1083.33
15.1	1130
15.12	1240
15.14	1230
15.16	1163.33
15.18	1230
15.2	1156.67
15.22	1126.67
15.24	1163.33
15.26	1100
15.28	1113.33
15.3	1113.33
15.32	1190
15.34	1120
15.36	1140
15.38	1216.67
15.4	1276.67
15.42	1220
15.44	1220
15.46	1256.67
15.48	1093.33
15.5	1103.33
15.52	1090
15.54	1150
15.56	1166.67
15.58	1103.33
15.6	1190
15.62	1110
15.64	1180
15.66	1203.33
15.68	1150
15.7	1196.67
15.72	1216.67
15.74	1243.33
15.76	1100
15.78	1130
15.8	1273.33
15.82	1186.67
15.84	1120
15.86	1186.67
15.88	1166.67
15.9	1246.67
15.92	1116.67
15.94	1156.67
15.96	1166.67
15.98	1136.67
16	1206.67
16.02	1153.33
16.04	1263.33
16.06	1090
16.08	1060
16.1	1243.33
16.12	1180
16.14	1280
16.16	1163.33
16.18	1133.33
16.2	1110
16.22	1003.33
16.24	1036.67
16.26	1110
16.28	1103.33
16.3	1213.33
16.32	1126.67
16.34	1173.33
16.36	1096.67
16.38	1113.33
16.4	1113.33
16.42	1130
16.44	1306.67
16.46	1113.33
16.48	1156.67
16.5	1206.67
16.52	1156.67
16.54	1153.33
16.56	1106.67
16.58	1163.33
16.6	1133.33
16.62	1086.67
16.64	1093.33
16.66	1160
16.68	1020
16.7	1203.33
16.72	1173.33
16.74	1130
16.76	1110
16.78	1206.67
16.8	1066.67
16.82	1146.67
16.84	1173.33
16.86	1126.67
16.88	1166.67
16.9	1086.67
16.92	1073.33
16.94	1130
16.96	1203.33
16.98	1156.67
17	1093.33
17.02	1083.33
17.04	1250
17.06	1153.33
17.08	1143.33
17.1	1090
17.12	1070
17.14	1246.67
17.16	1160
17.18	1110
17.2	1140
17.22	1193.33
17.24	1150
17.26	1166.67
17.28	1206.67
17.3	1136.67
17.32	1106.67
17.34	1120
17.36	1160
17.38	1110
17.4	1050
17.42	1153.33
17.44	1206.67
17.46	1173.33
17.48	1130
17.5	1196.67
17.52	1126.67
17.54	1096.67
17.56	1103.33
17.58	1146.67
17.6	1086.67
17.62	1103.33
17.64	1216.67
17.66	1136.67
17.68	1183.33
17.7	1166.67
17.72	1230
17.74	1140
17.76	1110
17.78	1093.33
17.8	1026.67
17.82	1116.67
17.84	1030
17.86	1120
17.88	1213.33
17.9	1143.33
17.92	1153.33
17.94	1130
17.96	1196.67
17.98	1206.67
18	1206.67
18.02	1163.33
18.04	1223.33
18.06	1163.33
18.08	1150
18.1	1150
18.12	1103.33
18.14	1156.67
18.16	1063.33
18.18	1180
18.2	1083.33
18.22	1133.33
18.24	1103.33
18.26	1003.33
18.28	1123.33
18.3	1043.33
18.32	1186.67
18.34	1193.33
18.36	1120
18.38	1090
18.4	1146.67
18.42	1203.33
18.44	1196.67
18.46	1203.33
18.48	1103.33
18.5	1140
18.52	1190
18.54	1216.67
18.56	1210
18.58	1096.67
18.6	1303.33
18.62	1150
18.64	1236.67
18.66	1213.33
18.68	1150
18.7	1203.33
18.72	1176.67
18.74	1123.33
18.76	1113.33
18.78	1290
18.8	1170
18.82	1193.33
18.84	1193.33
18.86	1173.33
18.88	1183.33
18.9	1123.33
18.92	1190
18.94	1163.33
18.96	1176.67
18.98	1190
19	1233.33
19.02	1113.33
19.04	1230
19.06	1316.67
19.08	1216.67
19.1	1340
19.12	1360
19.14	1293.33
19.16	1330
19.18	1280
19.2	1330
19.22	1340
19.24	1306.67
19.26	1340
19.28	1436.67
19.3	1396.67
19.32	1376.67
19.34	1430
19.36	1386.67
19.38	1386.67
19.4	1420
19.42	1440
19.44	1413.33
19.46	1446.67
19.48	1423.33
19.5	1523.33
19.52	1473.33
19.54	1336.67
19.56	1480
19.58	1586.67
19.6	1420
19.62	1626.67
19.64	1616.67
19.66	1450
19.68	1530
19.7	1660
19.72	1590
19.74	1636.67
19.76	1556.67
19.78	1516.67
19.8	1713.33
19.82	1900
19.84	1576.67
19.86	1800
19.88	1823.33
19.9	1783.33
19.92	1763.33
19.94	1703.33
19.96	1850
19.98	1856.67
20	1863.33
20.02	1896.67
20.04	1903.33
20.06	1923.33
20.08	1820
20.1	1700
20.12	1906.67
20.14	1923.33
20.16	1773.33
20.18	1900
20.2	1800
20.22	1966.67
20.24	1933.33
20.26	1970
20.28	2063.33
20.3	1990
20.32	2083.33
20.34	2183.33
20.36	2213.33
20.38	2436.67
20.4	2386.67
20.42	2453.33
20.44	2620
20.46	2650
20.48	2963.33
20.5	3303.33
20.52	3580
20.54	3883.33
20.56	4103.33
20.58	4473.33
20.6	4966.67
20.62	5343.33
20.64	6333.33
20.66	7060
20.68	8010
20.7	9290
20.72	10996.7
20.74	13543.3
20.76	15920
20.78	19463.3
20.8	22833.3
20.82	24453.3
20.84	22430
20.86	17530
20.88	13726.7
20.9	9846.67
20.92	6630
20.94	5296.67
20.96	4183.33
20.98	3693.33
21	3293.33
21.02	2973.33
21.04	2620
21.06	2426.67
21.08	2216.67
21.1	2253.33
21.12	2183.33
21.14	2113.33
21.16	1933.33
21.18	1883.33
21.2	1726.67
21.22	1720
21.24	1683.33
21.26	1606.67
21.28	1576.67
21.3	1563.33
21.32	1623.33
21.34	1533.33
21.36	1600
21.38	1526.67
21.4	1270
21.42	1393.33
21.44	1456.67
21.46	1523.33
21.48	1440
21.5	1376.67
21.52	1433.33
21.54	1463.33
21.56	1450
21.58	1333.33
21.6	1380
21.62	1253.33
21.64	1496.67
21.66	1376.67
21.68	1333.33
21.7	1333.33
21.72	1320
21.74	1290
21.76	1350
21.78	1156.67
21.8	1293.33
21.82	1306.67
21.84	1370
21.86	1133.33
21.88	1260
21.9	1310
21.92	1280
21.94	1293.33
21.96	1256.67
21.98	1333.33
22	1266.67
22.02	1346.67
22.04	1250
22.06	1246.67
22.08	1210
22.1	1306.67
22.12	1233.33
22.14	1246.67
22.16	1143.33
22.18	1180
22.2	1180
22.22	1230
22.24	1240
22.26	1290
22.28	1190
22.3	1233.33
22.32	1173.33
22.34	1283.33
22.36	1316.67
22.38	1226.67
22.4	1163.33
22.42	1253.33
22.44	1230
22.46	1240
22.48	1273.33
22.5	1330
22.52	1190
22.54	1243.33
22.56	1116.67
22.58	1160
22.6	1210
22.62	1223.33
22.64	1326.67
22.66	1170
22.68	1213.33
22.7	1316.67
22.72	1240
22.74	1210
22.76	1270
22.78	1200
22.8	1283.33
22.82	1280
22.84	1116.67
22.86	1193.33
22.88	1223.33
22.9	1146.67
22.92	1260
22.94	1310
22.96	1163.33
22.98	1173.33
23	1283.33
23.02	1143.33
23.04	1086.67
23.06	1146.67
23.08	1203.33
23.1	1226.67
23.12	1150
23.14	1323.33
23.16	1183.33
23.18	1286.67
23.2	1216.67
23.22	1120
23.24	1080
23.26	1186.67
23.28	1170
23.3	1153.33
23.32	1253.33
23.34	1230
23.36	1366.67
23.38	1270
23.4	1206.67
23.42	1266.67
23.44	1286.67
23.46	1223.33
23.48	1203.33
23.5	1210
23.52	1186.67
23.54	1216.67
23.56	1123.33
23.58	1140
23.6	1320
23.62	1230
23.64	1263.33
23.66	1256.67
23.68	1336.67
23.7	1150
23.72	1230
23.74	1263.33
23.76	1343.33
23.78	1243.33
23.8	1253.33
23.82	1203.33
23.84	1223.33
23.86	1190
23.88	1340
23.9	1156.67
23.92	1306.67
23.94	1200
23.96	1233.33
23.98	1366.67
24	1266.67
24.02	1180
24.04	1190
24.06	1213.33
24.08	1176.67
24.1	1313.33
24.12	1103.33
24.14	1173.33
24.16	1323.33
24.18	1173.33
24.2	1153.33
24.22	1136.67
24.24	1230
24.26	1286.67
24.28	1360
24.3	1336.67
24.32	1323.33
24.34	1243.33
24.36	1186.67
24.38	1176.67
24.4	1220
24.42	1156.67
24.44	1230
24.46	1200
24.48	1220
24.5	1243.33
24.52	1143.33
24.54	1310
24.56	1183.33
24.58	1220
24.6	1176.67
24.62	1216.67
24.64	1126.67
24.66	1160
24.68	1243.33
24.7	1273.33
24.72	1203.33
24.74	1213.33
24.76	1300
24.78	1326.67
24.8	1213.33
24.82	1300
24.84	1333.33
24.86	1256.67
24.88	1383.33
24.9	1223.33
24.92	1153.33
24.94	1230
24.96	1360
24.98	1270
25	1420
25.02	1170
25.04	1326.67
25.06	1303.33
25.08	1256.67
25.1	1303.33
25.12	1383.33
25.14	1363.33
25.16	1213.33
25.18	1286.67
25.2	1363.33
25.22	1410
25.24	1416.67
25.26	1370
25.28	1430
25.3	1473.33
25.32	1530
25.34	1410
25.36	1383.33
25.38	1430
25.4	1540
25.42	1400
25.44	1530
25.46	1573.33
25.48	1513.33
25.5	1563.33
25.52	1576.67
25.54	1590
25.56	1610
25.58	1733.33
25.6	1916.67
25.62	1970
25.64	1920
25.66	1920
25.68	2070
25.7	2260
25.72	2090
25.74	2330
25.76	2380
25.78	2426.67
25.8	2473.33
25.82	2516.67
25.84	2616.67
25.86	2850
25.88	2530
25.9	2796.67
25.92	2956.67
25.94	2810
25.96	3043.33
25.98	3023.33
26	3176.67
26.02	3160
26.04	3406.67
26.06	3533.33
26.08	3516.67
26.1	3706.67
26.12	4240
26.14	4503.33
26.16	4893.33
26.18	5450
26.2	5800
26.22	6226.67
26.24	6840
26.26	7420
26.28	8900
26.3	10006.7
26.32	11343.3
26.34	13126.7
26.36	14736.7
26.38	17716.7
26.4	20263.3
26.42	24120
26.44	28706.7
26.46	34756.7
26.48	41473.3
26.5	50643.3
26.52	62446.7
26.54	78326.7
26.56	96890
26.58	115743
26.6	125553
26.62	108123
26.64	88846.7
26.66	79086.7
26.68	63346.7
26.7	43676.7
26.72	30923.3
26.74	22566.7
26.76	18110
26.78	15053.3
26.8	12753.3
26.82	10676.7
26.84	9243.33
26.86	8000
26.88	6686.67
26.9	5990
26.92	5506.67
26.94	4906.67
26.96	4450
26.98	4083.33
27	3743.33
27.02	3716.67
27.04	3426.67
27.06	3416.67
27.08	3450
27.1	3133.33
27.12	2920
27.14	2606.67
27.16	2780
27.18	2540
27.2	2466.67
27.22	2450
27.24	2326.67
27.26	2323.33
27.28	2466.67
27.3	2236.67
27.32	2286.67
27.34	2086.67
27.36	2086.67
27.38	2170
27.4	2010
27.42	1900
27.44	1880
27.46	2133.33
27.48	1976.67
27.5	1803.33
27.52	1973.33
27.54	1960
27.56	1733.33
27.58	1733.33
27.6	1773.33
27.62	1646.67
27.64	1690
27.66	1676.67
27.68	1796.67
27.7	1690
27.72	1693.33
27.74	1650
27.76	1596.67
27.78	1683.33
27.8	1643.33
27.82	1606.67
27.84	1446.67
27.86	1703.33
27.88	1616.67
27.9	1503.33
27.92	1526.67
27.94	1423.33
27.96	1500
27.98	1533.33
28	1590
28.02	1686.67
28.04	1506.67
28.06	1486.67
28.08	1576.67
28.1	1586.67
28.12	1533.33
28.14	1530
28.16	1536.67
28.18	1403.33
28.2	1383.33
28.22	1546.67
28.24	1396.67
28.26	1493.33
28.28	1523.33
28.3	1463.33
28.32	1480
28.34	1493.33
28.36	1393.33
28.38	1416.67
28.4	1473.33
28.42	1383.33
28.44	1553.33
28.46	1383.33
28.48	1456.67
28.5	1466.67
28.52	1456.67
28.54	1533.33
28.56	1480
28.58	1636.67
28.6	1473.33
28.62	1483.33
28.64	1560
28.66	1530
28.68	1600
28.7	1633.33
28.72	1533.33
28.74	1540
28.76	1610
28.78	1540
28.8	1386.67
28.82	1356.67
28.84	1363.33
28.86	1410
28.88	1370
28.9	1436.67
28.92	1386.67
28.94	1376.67
28.96	1286.67
28.98	1313.33
29	1276.67
29.02	1420
29.04	1246.67
29.06	1253.33
29.08	1193.33
29.1	1216.67
29.12	1113.33
29.14	1313.33
29.16	1306.67
29.18	1166.67
29.2	1136.67
29.22	1126.67
29.24	1216.67
29.26	1246.67
29.28	1173.33
29.3	1266.67
29.32	1200
29.34	1166.67
29.36	1223.33
29.38	1323.33
29.4	1126.67
29.42	1160
29.44	1196.67
29.46	1123.33
29.48	1216.67
29.5	1220
29.52	1250
29.54	1186.67
29.56	1173.33
29.58	1186.67
29.6	1210
29.62	1150
29.64	1206.67
29.66	1146.67
29.68	1103.33
29.7	1066.67
29.72	1130
29.74	1170
29.76	1056.67
29.78	1150
29.8	1103.33
29.82	1140
29.84	1130
29.86	1050
29.88	1133.33
29.9	1093.33
29.92	1036.67
29.94	1106.67
29.96	1100
29.98	1016.67
30	1090
30.02	1110
30.04	1146.67
30.06	1086.67
30.08	1166.67
30.1	1183.33
30.12	1096.67
30.14	1103.33
30.16	1050
30.18	1046.67
30.2	1083.33
30.22	1056.67
30.24	1113.33
30.26	1080
30.28	1006.67
30.3	1146.67
30.32	1056.67
30.34	1056.67
30.36	1080
30.38	1050
30.4	1113.33
30.42	1196.67
30.44	1143.33
30.46	1046.67
30.48	1116.67
30.5	1020
30.52	996.667
30.54	1116.67
30.56	1103.33
30.58	1056.67
30.6	1093.33
30.62	1120
30.64	1083.33
30.66	923.333
30.68	1096.67
30.7	1033.33
30.72	1060
30.74	1126.67
30.76	1193.33
30.78	1110
30.8	1116.67
30.82	1183.33
30.84	1116.67
30.86	1170
30.88	1206.67
30.9	1040
30.92	936.667
30.94	1016.67
30.96	1066.67
30.98	1246.67
31	1053.33
31.02	1093.33
31.04	1106.67
31.06	1086.67
31.08	1180
31.1	1183.33
31.12	1296.67
31.14	1020
31.16	963.333
31.18	1166.67
31.2	1130
31.22	1103.33
31.24	1113.33
31.26	1060
31.28	1233.33
31.3	1096.67
31.32	1133.33
31.34	1083.33
31.36	1130
31.38	1133.33
31.4	1160
31.42	1266.67
31.44	1166.67
31.46	1173.33
31.48	1106.67
31.5	1126.67
31.52	1046.67
31.54	1003.33
31.56	1023.33
31.58	1093.33
31.6	1146.67
31.62	1023.33
31.64	1066.67
31.66	996.667
31.68	1096.67
31.7	910
31.72	980
31.74	1060
31.76	1016.67
31.78	1023.33
31.8	916.667
31.82	976.667
31.84	1060
31.86	1033.33
31.88	970
31.9	1010
31.92	963.333
31.94	946.667
31.96	983.333
31.98	946.667
32	956.667
32.02	940
32.04	936.667
32.06	1013.33
32.08	910
32.1	983.333
32.12	836.667
32.14	920
32.16	906.667
32.18	890
32.2	946.667
32.22	906.667
32.24	853.333
32.26	796.667
32.28	936.667
32.3	920
32.32	940
32.34	950
32.36	943.333
32.38	1016.67
32.4	920
32.42	830
32.44	853.333
32.46	943.333
32.48	923.333
32.5	833.333
32.52	843.333
32.54	786.667
32.56	923.333
32.58	990
32.6	830
32.62	866.667
32.64	933.333
32.66	946.667
32.68	900
32.7	890
32.72	863.333
32.74	886.667
32.76	820
32.78	903.333
32.8	883.333
32.82	926.667
32.84	923.333
32.86	970
32.88	943.333
32.9	863.333
32.92	903.333
32.94	943.333
32.96	953.333
32.98	983.333
33	883.333
33.02	883.333
33.04	893.333
33.06	913.333
33.08	870
33.1	890
33.12	930
33.14	880
33.16	886.667
33.18	936.667
33.2	920
33.22	890
33.24	1036.67
33.26	843.333
33.28	813.333
33.3	946.667
33.32	976.667
33.34	920
33.36	863.333
33.38	943.333
33.4	900
33.42	896.667
33.44	833.333
33.46	993.333
33.48	923.333
33.5	813.333
33.52	876.667
33.54	853.333
33.56	996.667
33.58	946.667
33.6	833.333
33.62	870
33.64	940
33.66	920
33.68	916.667
33.7	896.667
33.72	946.667
33.74	896.667
33.76	853.333
33.78	916.667
33.8	990
33.82	913.333
33.84	916.667
33.86	976.667
33.88	1003.33
33.9	920
33.92	896.667
33.94	890
33.96	890
33.98	913.333
34	906.667
34.02	960
34.04	966.667
34.06	920
34.08	910
34.1	926.667
34.12	900
34.14	940
34.16	893.333
34.18	993.333
34.2	1023.33
34.22	1003.33
34.24	973.333
34.26	1086.67
34.28	956.667
34.3	963.333
34.32	866.667
34.34	866.667
34.36	1046.67
34.38	996.667
34.4	886.667
34.42	900
34.44	986.667
34.46	913.333
34.48	903.333
34.5	906.667
34.52	986.667
34.54	940
34.56	1006.67
34.58	943.333
34.6	913.333
34.62	1070
34.64	910
34.66	1060
34.68	970
34.7	970
34.72	1066.67
34.74	1016.67
34.76	1030
34.78	876.667
34.8	1006.67
34.82	1016.67
34.84	980
34.86	913.333
34.88	1016.67
34.9	893.333
34.92	973.333
34.94	910
34.96	996.667
34.98	990
35	1100
35.02	1030
35.04	980
35.06	890
35.08	986.667
35.1	1163.33
35.12	960
35.14	956.667
35.16	986.667
35.18	1106.67
35.2	1106.67
35.22	1123.33
35.24	1136.67
35.26	1023.33
35.28	1106.67
35.3	1036.67
35.32	1050
35.34	1126.67
35.36	1210
35.38	1160
35.4	1083.33
35.42	1230
35.44	1136.67
35.46	1150
35.48	1203.33
35.5	1160
35.52	1300
35.54	1203.33
35.56	1230
35.58	1260
35.6	1193.33
35.62	1320
35.64	1243.33
35.66	1283.33
35.68	1176.67
35.7	1106.67
35.72	1123.33
35.74	1113.33
35.76	1160
35.78	1140
35.8	1103.33
35.82	1046.67
35.84	1100
35.86	1170
35.88	1100
35.9	1086.67
35.92	1126.67
35.94	1156.67
35.96	1103.33
35.98	1180
36	1066.67
36.02	1090
36.04	1146.67
36.06	1110
36.08	1296.67
36.1	1170
36.12	1390
36.14	1336.67
36.16	1313.33
36.18	1346.67
36.2	1490
36.22	1606.67
36.24	1580
36.26	1696.67
36.28	1936.67
36.3	2086.67
36.32	2173.33
36.34	2510
36.36	2720
36.38	3060
36.4	3563.33
36.42	4550
36.44	5280
36.46	6266.67
36.48	7350
36.5	7933.33
36.52	7316.67
36.54	6380
36.56	5696.67
36.58	5653.33
36.6	5106.67
36.62	4303.33
36.64	3376.67
36.66	2803.33
36.68	2636.67
36.7	2143.33
36.72	1916.67
36.74	1903.33
36.76	1766.67
36.78	1686.67
36.8	1576.67
36.82	1460
36.84	1376.67
36.86	1360
36.88	1296.67
36.9	1246.67
36.92	1173.33
36.94	1230
36.96	1066.67
36.98	1133.33
37	1133.33
37.02	1066.67
37.04	1200
37.06	1196.67
37.08	1026.67
37.1	933.333
37.12	993.333
37.14	996.667
37.16	986.667
37.18	906.667
37.2	970
37.22	1093.33
37.24	1026.67
37.26	1036.67
37.28	886.667
37.3	1006.67
37.32	1020
37.34	1010
37.36	1003.33
37.38	1010
37.4	906.667
37.42	936.667
37.44	963.333
37.46	866.667
37.48	933.333
37.5	913.333
37.52	933.333
37.54	1000
37.56	983.333
37.58	946.667
37.6	940
37.62	886.667
37.64	883.333
37.66	860
37.68	956.667
37.7	896.667
37.72	970
37.74	950
37.76	870
37.78	956.667
37.8	966.667
37.82	933.333
37.84	886.667
37.86	930
37.88	896.667
37.9	950
37.92	1043.33
37.94	976.667
37.96	1000
37.98	870
38	926.667
38.02	950
38.04	943.333
38.06	846.667
38.08	843.333
38.1	896.667
38.12	1010
38.14	946.667
38.16	963.333
38.18	860
38.2	996.667
38.22	943.333
38.24	886.667
38.26	956.667
38.28	863.333
38.3	970
38.32	950
38.34	923.333
38.36	963.333
38.38	950
38.4	946.667
38.42	1000
38.44	906.667
38.46	836.667
38.48	953.333
38.5	970
38.52	896.667
38.54	953.333
38.56	933.333
38.58	963.333
38.6	963.333
38.62	923.333
38.64	810
38.66	1000
38.68	836.667
38.7	923.333
38.72	896.667
38.74	1006.67
38.76	983.333
38.78	1046.67
38.8	1036.67
38.82	920
38.84	1053.33
38.86	990
38.88	973.333
38.9	1086.67
38.92	1143.33
38.94	1020
38.96	1153.33
38.98	1026.67
39	1170
39.02	1186.67
39.04	1153.33
39.06	1133.33
39.08	1160
39.1	1246.67
39.12	1430
39.14	1506.67
39.16	1546.67
39.18	1676.67
39.2	1690
39.22	1913.33
39.24	1916.67
39.26	2330
39.28	2596.67
39.3	3083.33
39.32	3563.33
39.34	4163.33
39.36	5103.33
39.38	6286.67
39.4	7656.67
39.42	8076.67
39.44	7483.33
39.46	6143.33
39.48	5493.33
39.5	5513.33
39.52	5220
39.54	4690
39.56	3556.67
39.58	2943.33
39.6	2553.33
39.62	2043.33
39.64	1830
39.66	1723.33
39.68	1736.67
39.7	1560
39.72	1456.67
39.74	1433.33
39.76	1373.33
39.78	1370
39.8	1250
39.82	1253.33
39.84	1220
39.86	1156.67
39.88	1210
39.9	1183.33
39.92	1353.33
39.94	1096.67
39.96	1300
39.98	1340
40	1360
40.02	1396.67
40.04	1476.67
40.06	1573.33
40.08	1646.67
40.1	1680
40.12	1776.67
40.14	1973.33
40.16	2453.33
40.18	2880
40.2	3173.33
40.22	3463.33
40.24	4050
40.26	3693.33
40.28	3366.67
40.3	2960
40.32	2846.67
40.34	2720
40.36	2693.33
40.38	2183.33
40.4	1940
40.42	1643.33
40.44	1356.67
40.46	1376.67
40.48	1290
40.5	1283.33
40.52	1226.67
40.54	1196.67
40.56	1046.67
40.58	1110
40.6	936.667
40.62	1010
40.64	1066.67
40.66	930
40.68	960
40.7	1006.67
40.72	930
40.74	880
40.76	1000
40.78	1040
40.8	1043.33
40.82	940
40.84	893.333
40.86	896.667
40.88	906.667
40.9	883.333
40.92	956.667
40.94	916.667
40.96	963.333
40.98	926.667
41	916.667
41.02	930
41.04	976.667
41.06	850
41.08	970
41.1	910
41.12	860
41.14	910
41.16	913.333
41.18	933.333
41.2	940
41.22	913.333
41.24	960
41.26	920
41.28	906.667
41.3	826.667
41.32	943.333
41.34	970
41.36	966.667
41.38	916.667
41.4	890
41.42	880
41.44	1050
41.46	933.333
41.48	920
41.5	960
41.52	926.667
41.54	943.333
41.56	966.667
41.58	833.333
41.6	873.333
41.62	856.667
41.64	916.667
41.66	966.667
41.68	990
41.7	963.333
41.72	966.667
41.74	953.333
41.76	1116.67
41.78	846.667
41.8	956.667
41.82	1020
41.84	996.667
41.86	1016.67
41.88	1023.33
41.9	1150
41.92	1030
41.94	1000
41.96	1066.67
41.98	960
42	1090
42.02	1176.67
42.04	1290
42.06	1213.33
42.08	1240
42.1	1213.33
42.12	1270
42.14	1380
42.16	1320
42.18	1473.33
42.2	1696.67
42.22	1870
42.24	1900
42.26	2110
42.28	2510
42.3	2816.67
42.32	3356.67
42.34	3833.33
42.36	4753.33
42.38	5116.67
42.4	5793.33
42.42	5516.67
42.44	4646.67
42.46	4323.33
42.48	4043.33
42.5	3670
42.52	3736.67
42.54	3146.67
42.56	2626.67
42.58	2223.33
42.6	1886.67
42.62	1513.33
42.64	1566.67
42.66	1346.67
42.68	1303.33
42.7	1246.67
42.72	1190
42.74	1000
42.76	1176.67
42.78	1096.67
42.8	1210
42.82	983.333
42.84	970
42.86	940
42.88	963.333
42.9	893.333
42.92	913.333
42.94	956.667
42.96	920
42.98	893.333
43	876.667
43.02	833.333
43.04	966.667
43.06	876.667
43.08	836.667
43.1	890
43.12	886.667
43.14	823.333
43.16	953.333
43.18	763.333
43.2	836.667
43.22	783.333
43.24	836.667
43.26	750
43.28	803.333
43.3	870
43.32	810
43.34	853.333
43.36	713.333
43.38	836.667
43.4	763.333
43.42	753.333
43.44	810
43.46	873.333
43.48	810
43.5	883.333
43.52	880
43.54	783.333
43.56	810
43.58	826.667
43.6	820
43.62	856.667
43.64	753.333
43.66	756.667
43.68	706.667
[truncated: 2,066 more rows]
