# Supplementary material for: Colouration mechanism of chrysoprase: insights from colourimetry, spectroscopy and mineralogy
Source: RSC Adv. 2025 Sep 23;15(42):34926–38. doi: 10.1039/d5ra05339k (PMC12455979; doi:10.1039/d5ra05339k)
Supplement: RA-015-D5RA05339K-s001 [file RA-015-D5RA05339K-s001.zip › XRD005.TXT]

Sample
Comments
Filename	D:\TEXTSA~1\2024\SAOTU\01\240125H06\240125H06F005.raw
Goniometer	Ultima IV
Attachment	Standard Att.
ScanningMode	2Theta/Theta
ScanningType	Continuos Scanning
X-Ray	40kV/40mA
DivSlit	1.0mm
DivH.L.Slit	10mm
SctSlit	open
RecSlit	0.3mm
Start	4
Stop	85
Step	0.02
4	4223.33
4.02	4006.67
4.04	4130
4.06	4040
4.08	4036.67
4.1	3810
4.12	3940
4.14	3890
4.16	3853.33
4.18	3963.33
4.2	3636.67
4.22	3803.33
4.24	3786.67
4.26	3853.33
4.28	3796.67
4.3	3756.67
4.32	3506.67
4.34	3723.33
4.36	3666.67
4.38	3616.67
4.4	3460
4.42	3580
4.44	3576.67
4.46	3456.67
4.48	3440
4.5	3506.67
4.52	3406.67
4.54	3300
4.56	3460
4.58	3470
4.6	3253.33
4.62	3160
4.64	3286.67
4.66	3173.33
4.68	3153.33
4.7	3220
4.72	3270
4.74	3156.67
4.76	2963.33
4.78	3120
4.8	3043.33
4.82	3033.33
4.84	3086.67
4.86	2913.33
4.88	2820
4.9	2966.67
4.92	3000
4.94	2803.33
4.96	3073.33
4.98	2853.33
5	2916.67
5.02	2926.67
5.04	2783.33
5.06	2790
5.08	2813.33
5.1	2823.33
5.12	2680
5.14	2996.67
5.16	2856.67
5.18	2860
5.2	2830
5.22	2846.67
5.24	2836.67
5.26	2686.67
5.28	3016.67
5.3	2743.33
5.32	2876.67
5.34	2683.33
5.36	2683.33
5.38	2500
5.4	2633.33
5.42	2733.33
5.44	2683.33
5.46	2796.67
5.48	2716.67
5.5	2690
5.52	2686.67
5.54	2570
5.56	2750
5.58	2516.67
5.6	2663.33
5.62	2723.33
5.64	2450
5.66	2610
5.68	2653.33
5.7	2626.67
5.72	2323.33
5.74	2563.33
5.76	2553.33
5.78	2453.33
5.8	2616.67
5.82	2570
5.84	2423.33
5.86	2453.33
5.88	2590
5.9	2490
5.92	2370
5.94	2426.67
5.96	2260
5.98	2466.67
6	2480
6.02	2516.67
6.04	2400
6.06	2490
6.08	2333.33
6.1	2386.67
6.12	2426.67
6.14	2270
6.16	2300
6.18	2383.33
6.2	2283.33
6.22	2343.33
6.24	2396.67
6.26	2340
6.28	2306.67
6.3	2410
6.32	2440
6.34	2366.67
6.36	2386.67
6.38	2303.33
6.4	2343.33
6.42	2443.33
6.44	2253.33
6.46	2563.33
6.48	2313.33
6.5	2406.67
6.52	2436.67
6.54	2326.67
6.56	2390
6.58	2216.67
6.6	2336.67
6.62	2540
6.64	2530
6.66	2260
6.68	2410
6.7	2226.67
6.72	2223.33
6.74	2296.67
6.76	2430
6.78	2273.33
6.8	2373.33
6.82	2213.33
6.84	2206.67
6.86	2446.67
6.88	2413.33
6.9	2476.67
6.92	2366.67
6.94	2460
6.96	2370
6.98	2443.33
7	2446.67
7.02	2270
7.04	2340
7.06	2470
7.08	2480
7.1	2313.33
7.12	2393.33
7.14	2430
7.16	2353.33
7.18	2400
7.2	2343.33
7.22	2253.33
7.24	2286.67
7.26	2256.67
7.28	2386.67
7.3	2413.33
7.32	2516.67
7.34	2346.67
7.36	2313.33
7.38	2333.33
7.4	2306.67
7.42	2253.33
7.44	2226.67
7.46	2330
7.48	2263.33
7.5	2313.33
7.52	2406.67
7.54	2340
7.56	2373.33
7.58	2316.67
7.6	2323.33
7.62	2366.67
7.64	2326.67
7.66	2383.33
7.68	2360
7.7	2353.33
7.72	2436.67
7.74	2350
7.76	2246.67
7.78	2443.33
7.8	2420
7.82	2323.33
7.84	2333.33
7.86	2416.67
7.88	2246.67
7.9	2296.67
7.92	2326.67
7.94	2333.33
7.96	2306.67
7.98	2320
8	2416.67
8.02	2310
8.04	2510
8.06	2383.33
8.08	2296.67
8.1	2346.67
8.12	2303.33
8.14	2370
8.16	2336.67
8.18	2276.67
8.2	2276.67
8.22	2440
8.24	2390
8.26	2376.67
8.28	2336.67
8.3	2320
8.32	2240
8.34	2430
8.36	2383.33
8.38	2386.67
8.4	2270
8.42	2230
8.44	2336.67
8.46	2336.67
8.48	2270
8.5	2293.33
8.52	2486.67
8.54	2360
8.56	2293.33
8.58	2313.33
8.6	2240
8.62	2340
8.64	2370
8.66	2446.67
8.68	2336.67
8.7	2350
8.72	2346.67
8.74	2336.67
8.76	2223.33
8.78	2370
8.8	2423.33
8.82	2393.33
8.84	2313.33
8.86	2286.67
8.88	2290
8.9	2263.33
8.92	2483.33
8.94	2256.67
8.96	2483.33
8.98	2370
9	2303.33
9.02	2280
9.04	2373.33
9.06	2233.33
9.08	2290
9.1	2393.33
9.12	2146.67
9.14	2396.67
9.16	2186.67
9.18	2260
9.2	2263.33
9.22	2336.67
9.24	2233.33
9.26	2236.67
9.28	2183.33
9.3	2326.67
9.32	2240
9.34	2146.67
9.36	2103.33
9.38	2146.67
9.4	2236.67
9.42	2196.67
9.44	2246.67
9.46	2186.67
9.48	2196.67
9.5	2106.67
9.52	2010
9.54	2160
9.56	2176.67
9.58	2193.33
9.6	2276.67
9.62	2053.33
9.64	2036.67
9.66	2000
9.68	2016.67
9.7	2140
9.72	2053.33
9.74	2040
9.76	2056.67
9.78	1980
9.8	1873.33
9.82	1820
9.84	2080
9.86	2213.33
9.88	1983.33
9.9	1960
9.92	1966.67
9.94	1923.33
9.96	1893.33
9.98	1936.67
10	2056.67
10.02	1986.67
10.04	1816.67
10.06	2106.67
10.08	1993.33
10.1	1860
10.12	1926.67
10.14	2033.33
10.16	1953.33
10.18	1876.67
10.2	1920
10.22	1873.33
10.24	1980
10.26	1983.33
10.28	1913.33
10.3	1926.67
10.32	1986.67
10.34	1863.33
10.36	1763.33
10.38	1860
10.4	1933.33
10.42	1836.67
10.44	1940
10.46	1793.33
10.48	1893.33
10.5	1823.33
10.52	1806.67
10.54	1820
10.56	1786.67
10.58	1763.33
10.6	1860
10.62	1716.67
10.64	1910
10.66	1796.67
10.68	1816.67
10.7	1780
10.72	1800
10.74	1870
10.76	1740
10.78	1656.67
10.8	1803.33
10.82	1753.33
10.84	1780
10.86	1800
10.88	1763.33
10.9	1736.67
10.92	1720
10.94	1780
10.96	1773.33
10.98	1826.67
11	1706.67
11.02	1763.33
11.04	1646.67
11.06	1846.67
11.08	1800
11.1	1750
11.12	1743.33
11.14	1800
11.16	1610
11.18	1686.67
11.2	1813.33
11.22	1786.67
11.24	1713.33
11.26	1666.67
11.28	1816.67
11.3	1713.33
11.32	1670
11.34	1780
11.36	1646.67
11.38	1643.33
11.4	1636.67
11.42	1753.33
11.44	1700
11.46	1476.67
11.48	1603.33
11.5	1703.33
11.52	1596.67
11.54	1713.33
11.56	1666.67
11.58	1663.33
11.6	1696.67
11.62	1723.33
11.64	1650
11.66	1640
11.68	1586.67
11.7	1720
11.72	1530
11.74	1686.67
11.76	1620
11.78	1526.67
11.8	1610
11.82	1566.67
11.84	1736.67
11.86	1556.67
11.88	1656.67
11.9	1676.67
11.92	1673.33
11.94	1573.33
11.96	1570
11.98	1443.33
12	1623.33
12.02	1723.33
12.04	1700
12.06	1636.67
12.08	1600
12.1	1560
12.12	1563.33
12.14	1653.33
12.16	1633.33
12.18	1620
12.2	1623.33
12.22	1513.33
12.24	1680
12.26	1623.33
12.28	1570
12.3	1663.33
12.32	1593.33
12.34	1673.33
12.36	1520
12.38	1596.67
12.4	1826.67
12.42	1600
12.44	1523.33
12.46	1603.33
12.48	1580
12.5	1493.33
12.52	1496.67
12.54	1620
12.56	1646.67
12.58	1686.67
12.6	1536.67
12.62	1486.67
12.64	1553.33
12.66	1626.67
12.68	1626.67
12.7	1493.33
12.72	1516.67
12.74	1423.33
12.76	1693.33
12.78	1573.33
12.8	1740
12.82	1516.67
12.84	1616.67
12.86	1573.33
12.88	1536.67
12.9	1746.67
12.92	1563.33
12.94	1593.33
12.96	1540
12.98	1656.67
13	1546.67
13.02	1640
13.04	1676.67
13.06	1550
13.08	1596.67
13.1	1483.33
13.12	1573.33
13.14	1506.67
13.16	1583.33
13.18	1500
13.2	1550
13.22	1530
13.24	1576.67
13.26	1420
13.28	1406.67
13.3	1506.67
13.32	1450
13.34	1416.67
13.36	1483.33
13.38	1416.67
13.4	1596.67
13.42	1593.33
13.44	1503.33
13.46	1406.67
13.48	1496.67
13.5	1356.67
13.52	1546.67
13.54	1480
13.56	1466.67
13.58	1533.33
13.6	1430
13.62	1430
13.64	1440
13.66	1450
13.68	1480
13.7	1520
13.72	1496.67
13.74	1316.67
13.76	1550
13.78	1446.67
13.8	1446.67
13.82	1500
13.84	1536.67
13.86	1436.67
13.88	1490
13.9	1476.67
13.92	1476.67
13.94	1436.67
13.96	1526.67
13.98	1596.67
14	1493.33
14.02	1576.67
14.04	1566.67
14.06	1603.33
14.08	1460
14.1	1446.67
14.12	1556.67
14.14	1626.67
14.16	1493.33
14.18	1426.67
14.2	1430
14.22	1513.33
14.24	1400
14.26	1463.33
14.28	1406.67
14.3	1430
14.32	1500
14.34	1343.33
14.36	1486.67
14.38	1370
14.4	1490
14.42	1426.67
14.44	1523.33
14.46	1470
14.48	1423.33
14.5	1476.67
14.52	1393.33
14.54	1550
14.56	1423.33
14.58	1430
14.6	1420
14.62	1473.33
14.64	1570
14.66	1576.67
14.68	1513.33
14.7	1440
14.72	1420
14.74	1420
14.76	1386.67
14.78	1470
14.8	1363.33
14.82	1433.33
14.84	1346.67
14.86	1490
14.88	1316.67
14.9	1313.33
14.92	1413.33
14.94	1506.67
14.96	1386.67
14.98	1506.67
15	1403.33
15.02	1380
15.04	1406.67
15.06	1390
15.08	1403.33
15.1	1510
15.12	1400
15.14	1433.33
15.16	1476.67
15.18	1463.33
15.2	1426.67
15.22	1303.33
15.24	1403.33
15.26	1650
15.28	1430
15.3	1286.67
15.32	1346.67
15.34	1510
15.36	1483.33
15.38	1403.33
15.4	1523.33
15.42	1456.67
15.44	1420
15.46	1420
15.48	1450
15.5	1473.33
15.52	1480
15.54	1330
15.56	1490
15.58	1516.67
15.6	1590
15.62	1463.33
15.64	1306.67
15.66	1440
15.68	1350
15.7	1513.33
15.72	1443.33
15.74	1473.33
15.76	1446.67
15.78	1483.33
15.8	1486.67
15.82	1446.67
15.84	1296.67
15.86	1410
15.88	1310
15.9	1430
15.92	1403.33
15.94	1393.33
15.96	1306.67
15.98	1446.67
16	1386.67
16.02	1353.33
16.04	1403.33
16.06	1396.67
16.08	1466.67
16.1	1316.67
16.12	1386.67
16.14	1360
16.16	1293.33
16.18	1420
16.2	1416.67
16.22	1313.33
16.24	1410
16.26	1393.33
16.28	1420
16.3	1276.67
16.32	1466.67
16.34	1293.33
16.36	1373.33
16.38	1356.67
16.4	1350
16.42	1366.67
16.44	1330
16.46	1383.33
16.48	1406.67
16.5	1390
16.52	1366.67
16.54	1430
16.56	1353.33
16.58	1563.33
16.6	1393.33
16.62	1390
16.64	1353.33
16.66	1333.33
16.68	1333.33
16.7	1386.67
16.72	1333.33
16.74	1380
16.76	1423.33
16.78	1330
16.8	1310
16.82	1373.33
16.84	1386.67
16.86	1380
16.88	1233.33
16.9	1270
16.92	1326.67
16.94	1260
16.96	1430
16.98	1403.33
17	1413.33
17.02	1363.33
17.04	1453.33
17.06	1363.33
17.08	1373.33
17.1	1376.67
17.12	1410
17.14	1350
17.16	1446.67
17.18	1350
17.2	1470
17.22	1476.67
17.24	1396.67
17.26	1373.33
17.28	1383.33
17.3	1403.33
17.32	1356.67
17.34	1450
17.36	1426.67
17.38	1306.67
17.4	1406.67
17.42	1446.67
17.44	1523.33
17.46	1350
17.48	1386.67
17.5	1480
17.52	1413.33
17.54	1416.67
17.56	1340
17.58	1443.33
17.6	1313.33
17.62	1453.33
17.64	1330
17.66	1423.33
17.68	1453.33
17.7	1466.67
17.72	1440
17.74	1533.33
17.76	1460
17.78	1430
17.8	1386.67
17.82	1316.67
17.84	1403.33
17.86	1390
17.88	1440
17.9	1396.67
17.92	1416.67
17.94	1433.33
17.96	1376.67
17.98	1376.67
18	1400
18.02	1296.67
18.04	1423.33
18.06	1396.67
18.08	1413.33
18.1	1513.33
18.12	1400
18.14	1370
18.16	1300
18.18	1440
18.2	1393.33
18.22	1320
18.24	1326.67
18.26	1406.67
18.28	1486.67
18.3	1470
18.32	1396.67
18.34	1373.33
18.36	1333.33
18.38	1453.33
18.4	1543.33
18.42	1306.67
18.44	1373.33
18.46	1420
18.48	1410
18.5	1440
18.52	1490
18.54	1366.67
18.56	1403.33
18.58	1326.67
18.6	1323.33
18.62	1446.67
18.64	1403.33
18.66	1413.33
18.68	1450
18.7	1466.67
18.72	1463.33
18.74	1446.67
18.76	1440
18.78	1580
18.8	1423.33
18.82	1283.33
18.84	1456.67
18.86	1496.67
18.88	1413.33
18.9	1443.33
18.92	1523.33
18.94	1510
18.96	1510
18.98	1503.33
19	1593.33
19.02	1480
19.04	1570
19.06	1456.67
19.08	1580
19.1	1530
19.12	1533.33
19.14	1680
19.16	1530
19.18	1513.33
19.2	1700
19.22	1573.33
19.24	1560
19.26	1576.67
19.28	1636.67
19.3	1596.67
19.32	1626.67
19.34	1643.33
19.36	1613.33
19.38	1600
19.4	1706.67
19.42	1566.67
19.44	1500
19.46	1533.33
19.48	1713.33
19.5	1730
19.52	1683.33
19.54	1676.67
19.56	1733.33
19.58	1590
19.6	1733.33
19.62	1713.33
19.64	1646.67
19.66	1730
19.68	1740
19.7	1906.67
19.72	1743.33
19.74	1800
19.76	1793.33
19.78	1823.33
19.8	1816.67
19.82	1696.67
19.84	1943.33
19.86	1980
19.88	1873.33
19.9	1973.33
19.92	1980
19.94	1903.33
19.96	2000
19.98	1903.33
20	2016.67
20.02	1830
20.04	2036.67
20.06	2003.33
20.08	2003.33
20.1	1943.33
20.12	2023.33
20.14	1950
20.16	1983.33
20.18	2136.67
20.2	2133.33
20.22	2110
20.24	2153.33
20.26	2216.67
20.28	2323.33
20.3	2346.67
20.32	2320
20.34	2363.33
20.36	2356.67
20.38	2570
20.4	2733.33
20.42	2686.67
20.44	2766.67
20.46	3063.33
20.48	3280
20.5	3390
20.52	3683.33
20.54	4113.33
20.56	4580
20.58	4926.67
20.6	5383.33
20.62	6006.67
20.64	7010
20.66	7970
20.68	9616.67
20.7	11260
20.72	13320
20.74	15723.3
20.76	19056.7
20.78	23333.3
20.8	24786.7
20.82	21806.7
20.84	17243.3
20.86	13790
20.88	10016.7
20.9	6953.33
20.92	5290
20.94	4583.33
20.96	3910
20.98	3513.33
21	3230
21.02	3020
21.04	2793.33
21.06	2413.33
21.08	2480
21.1	2370
21.12	2143.33
21.14	2100
21.16	1946.67
21.18	2013.33
21.2	1973.33
21.22	2043.33
21.24	1816.67
21.26	1733.33
21.28	1776.67
21.3	1786.67
21.32	1723.33
21.34	1836.67
21.36	1836.67
21.38	1676.67
21.4	1753.33
21.42	1670
21.44	1546.67
21.46	1850
21.48	1736.67
21.5	1770
21.52	1756.67
21.54	1690
21.56	1536.67
21.58	1586.67
21.6	1660
21.62	1676.67
21.64	1580
21.66	1663.33
21.68	1583.33
21.7	1536.67
21.72	1653.33
21.74	1733.33
21.76	1476.67
21.78	1513.33
21.8	1546.67
21.82	1486.67
21.84	1663.33
21.86	1680
21.88	1580
21.9	1516.67
21.92	1460
21.94	1480
21.96	1430
21.98	1586.67
22	1560
22.02	1510
22.04	1540
22.06	1550
22.08	1593.33
22.1	1466.67
22.12	1520
22.14	1420
22.16	1573.33
22.18	1403.33
22.2	1490
22.22	1556.67
22.24	1496.67
22.26	1543.33
22.28	1513.33
22.3	1393.33
22.32	1593.33
22.34	1560
22.36	1546.67
22.38	1556.67
22.4	1606.67
22.42	1483.33
22.44	1623.33
22.46	1430
22.48	1543.33
22.5	1443.33
22.52	1473.33
22.54	1600
22.56	1370
22.58	1386.67
22.6	1490
22.62	1383.33
22.64	1633.33
22.66	1523.33
22.68	1490
22.7	1426.67
22.72	1480
22.74	1416.67
22.76	1420
22.78	1483.33
22.8	1633.33
22.82	1583.33
22.84	1453.33
22.86	1480
22.88	1506.67
22.9	1516.67
22.92	1423.33
22.94	1496.67
22.96	1503.33
22.98	1523.33
23	1500
23.02	1483.33
23.04	1510
23.06	1500
23.08	1463.33
23.1	1500
23.12	1506.67
23.14	1363.33
23.16	1426.67
23.18	1563.33
23.2	1470
23.22	1553.33
23.24	1480
23.26	1453.33
23.28	1486.67
23.3	1566.67
23.32	1410
23.34	1533.33
23.36	1536.67
23.38	1400
23.4	1533.33
23.42	1426.67
23.44	1510
23.46	1330
23.48	1503.33
23.5	1563.33
23.52	1406.67
23.54	1453.33
23.56	1586.67
23.58	1440
23.6	1406.67
23.62	1526.67
23.64	1420
23.66	1440
23.68	1570
23.7	1520
23.72	1596.67
23.74	1510
23.76	1540
23.78	1413.33
23.8	1643.33
23.82	1620
23.84	1616.67
23.86	1446.67
23.88	1543.33
23.9	1593.33
23.92	1506.67
23.94	1436.67
23.96	1616.67
23.98	1563.33
24	1580
24.02	1466.67
24.04	1496.67
24.06	1523.33
24.08	1626.67
24.1	1436.67
24.12	1520
24.14	1580
24.16	1610
24.18	1463.33
24.2	1516.67
24.22	1483.33
24.24	1516.67
24.26	1613.33
24.28	1593.33
24.3	1646.67
24.32	1680
24.34	1536.67
24.36	1383.33
24.38	1536.67
24.4	1680
24.42	1526.67
24.44	1483.33
24.46	1513.33
24.48	1516.67
24.5	1513.33
24.52	1366.67
24.54	1506.67
24.56	1576.67
24.58	1523.33
24.6	1483.33
24.62	1530
24.64	1516.67
24.66	1640
24.68	1610
24.7	1516.67
24.72	1570
24.74	1576.67
24.76	1530
24.78	1600
24.8	1643.33
24.82	1616.67
24.84	1543.33
24.86	1536.67
24.88	1540
24.9	1660
24.92	1586.67
24.94	1616.67
24.96	1510
24.98	1513.33
25	1606.67
25.02	1490
25.04	1653.33
25.06	1600
25.08	1610
25.1	1576.67
25.12	1523.33
25.14	1603.33
25.16	1756.67
25.18	1620
25.2	1676.67
25.22	1646.67
25.24	1736.67
25.26	1773.33
25.28	1583.33
25.3	1683.33
25.32	1690
25.34	1696.67
25.36	1783.33
25.38	1966.67
25.4	1706.67
25.42	1706.67
25.44	1890
25.46	1926.67
25.48	1816.67
25.5	1983.33
25.52	1873.33
25.54	1836.67
25.56	1993.33
25.58	2100
25.6	2133.33
25.62	2210
25.64	2390
25.66	2366.67
25.68	2533.33
25.7	2536.67
25.72	2710
25.74	2620
25.76	2760
25.78	2843.33
25.8	2923.33
25.82	2770
25.84	2993.33
25.86	3110
25.88	3306.67
25.9	3353.33
25.92	3313.33
25.94	3380
25.96	3533.33
25.98	3730
26	3936.67
26.02	3876.67
26.04	3930
26.06	4060
26.08	4330
26.1	4603.33
26.12	5016.67
26.14	5140
26.16	5680
26.18	6010
26.2	6483.33
26.22	7283.33
26.24	7840
26.26	8950
26.28	9936.67
26.3	11336.7
26.32	12926.7
26.34	14740
26.36	16413.3
26.38	19726.7
26.4	22590
26.42	27140
26.44	32410
26.46	39193.3
26.48	47903.3
26.5	59220
26.52	74736.7
26.54	92616.7
26.56	112187
26.58	120230
26.6	104623
26.62	86533.3
26.64	74663.3
26.66	60326.7
26.68	42190
26.7	29990
26.72	22246.7
26.74	17956.7
26.76	14993.3
26.78	12470
26.8	11063.3
26.82	9570
26.84	8300
26.86	7116.67
26.88	6720
26.9	5903.33
26.92	5316.67
26.94	5006.67
26.96	4526.67
26.98	4163.33
27	4136.67
27.02	3980
27.04	3603.33
27.06	3556.67
27.08	3483.33
27.1	3256.67
27.12	3246.67
27.14	3053.33
27.16	3103.33
27.18	3033.33
27.2	2930
27.22	2783.33
27.24	2746.67
27.26	2633.33
27.28	2580
27.3	2446.67
27.32	2633.33
27.34	2270
27.36	2413.33
27.38	2213.33
27.4	2383.33
27.42	2243.33
27.44	2360
27.46	2276.67
27.48	2170
27.5	2043.33
27.52	2103.33
27.54	2210
27.56	2080
27.58	2066.67
27.6	2023.33
27.62	1906.67
27.64	1970
27.66	1966.67
27.68	1983.33
27.7	2060
27.72	1890
27.74	1946.67
27.76	1913.33
27.78	1826.67
27.8	1773.33
27.82	1860
27.84	1930
27.86	1806.67
27.88	1743.33
27.9	1803.33
27.92	1776.67
27.94	1793.33
27.96	1843.33
27.98	1830
28	1680
28.02	1766.67
28.04	1820
28.06	1816.67
28.08	1633.33
28.1	1810
28.12	1700
28.14	1766.67
28.16	1663.33
28.18	1733.33
28.2	1633.33
28.22	1696.67
28.24	1823.33
28.26	1750
28.28	1680
28.3	1703.33
28.32	1790
28.34	1793.33
28.36	1643.33
28.38	1623.33
28.4	1593.33
28.42	1673.33
28.44	1650
28.46	1683.33
28.48	1796.67
28.5	1740
28.52	1646.67
28.54	1783.33
28.56	1766.67
28.58	1620
28.6	1716.67
28.62	1736.67
28.64	1763.33
28.66	1816.67
28.68	1626.67
28.7	1713.33
28.72	1696.67
28.74	1886.67
28.76	1576.67
28.78	1693.33
28.8	1660
28.82	1550
28.84	1523.33
28.86	1640
28.88	1533.33
28.9	1550
28.92	1483.33
28.94	1440
28.96	1476.67
28.98	1473.33
29	1570
29.02	1670
29.04	1520
29.06	1506.67
29.08	1483.33
29.1	1496.67
29.12	1476.67
29.14	1646.67
29.16	1486.67
29.18	1416.67
29.2	1350
29.22	1453.33
29.24	1363.33
29.26	1420
29.28	1496.67
29.3	1500
29.32	1493.33
29.34	1443.33
29.36	1540
29.38	1480
29.4	1583.33
29.42	1376.67
29.44	1403.33
29.46	1420
29.48	1366.67
29.5	1413.33
29.52	1366.67
29.54	1370
29.56	1573.33
29.58	1490
29.6	1406.67
29.62	1383.33
29.64	1333.33
29.66	1323.33
29.68	1386.67
29.7	1286.67
29.72	1460
29.74	1463.33
29.76	1390
29.78	1316.67
29.8	1396.67
29.82	1413.33
29.84	1443.33
29.86	1416.67
29.88	1473.33
29.9	1470
29.92	1306.67
29.94	1423.33
29.96	1346.67
29.98	1260
30	1333.33
30.02	1353.33
30.04	1393.33
30.06	1326.67
30.08	1363.33
30.1	1370
30.12	1450
30.14	1333.33
30.16	1270
30.18	1446.67
30.2	1373.33
30.22	1330
30.24	1330
30.26	1440
30.28	1356.67
30.3	1440
30.32	1353.33
30.34	1460
30.36	1210
30.38	1286.67
30.4	1370
30.42	1370
30.44	1320
30.46	1313.33
30.48	1426.67
30.5	1360
30.52	1230
30.54	1320
30.56	1320
30.58	1326.67
30.6	1173.33
30.62	1273.33
30.64	1276.67
30.66	1320
30.68	1313.33
30.7	1320
30.72	1443.33
30.74	1370
30.76	1356.67
30.78	1356.67
30.8	1416.67
30.82	1383.33
30.84	1400
30.86	1406.67
30.88	1503.33
30.9	1343.33
30.92	1363.33
30.94	1340
30.96	1333.33
30.98	1326.67
31	1393.33
31.02	1366.67
31.04	1390
31.06	1310
31.08	1276.67
31.1	1246.67
31.12	1436.67
31.14	1340
31.16	1426.67
31.18	1286.67
31.2	1306.67
31.22	1463.33
31.24	1473.33
31.26	1516.67
31.28	1586.67
31.3	1420
31.32	1416.67
31.34	1503.33
31.36	1476.67
31.38	1486.67
31.4	1486.67
31.42	1463.33
31.44	1550
31.46	1406.67
31.48	1520
31.5	1436.67
31.52	1440
31.54	1436.67
31.56	1406.67
31.58	1393.33
31.6	1456.67
31.62	1296.67
31.64	1343.33
31.66	1256.67
31.68	1366.67
31.7	1276.67
31.72	1266.67
31.74	1346.67
31.76	1273.33
31.78	1336.67
31.8	1370
31.82	1233.33
31.84	1250
31.86	1286.67
31.88	1253.33
31.9	1196.67
31.92	1220
31.94	1230
31.96	1166.67
31.98	1246.67
32	1233.33
32.02	1203.33
32.04	1220
32.06	1243.33
32.08	1173.33
32.1	1203.33
32.12	1193.33
32.14	1190
32.16	1336.67
32.18	1303.33
32.2	1256.67
32.22	1260
32.24	1183.33
32.26	1270
32.28	1256.67
32.3	1396.67
32.32	1206.67
32.34	1226.67
32.36	1173.33
32.38	1100
32.4	1223.33
32.42	1180
32.44	1200
32.46	1163.33
32.48	1146.67
32.5	1126.67
32.52	1113.33
32.54	1146.67
32.56	1223.33
32.58	1163.33
32.6	1060
32.62	1246.67
32.64	1376.67
32.66	1190
32.68	1103.33
32.7	1096.67
32.72	1153.33
32.74	1196.67
32.76	1240
32.78	1153.33
32.8	1146.67
32.82	1240
32.84	1233.33
32.86	1253.33
32.88	1303.33
32.9	1143.33
32.92	1100
32.94	1246.67
32.96	1120
32.98	1143.33
33	1213.33
33.02	1126.67
33.04	1150
33.06	1100
33.08	1170
33.1	1143.33
33.12	1156.67
33.14	1116.67
33.16	1243.33
33.18	1186.67
33.2	1243.33
33.22	1216.67
33.24	1163.33
33.26	1070
33.28	1206.67
33.3	1090
33.32	1153.33
33.34	1203.33
33.36	1070
33.38	1106.67
33.4	1196.67
33.42	1153.33
33.44	1090
33.46	1126.67
33.48	1113.33
33.5	1116.67
33.52	1130
33.54	1326.67
33.56	1253.33
33.58	1250
33.6	1220
33.62	1253.33
33.64	1156.67
33.66	1136.67
33.68	1110
33.7	1273.33
33.72	1273.33
33.74	1160
33.76	1183.33
33.78	1183.33
33.8	1056.67
33.82	1113.33
33.84	1226.67
33.86	1186.67
33.88	1190
33.9	1213.33
33.92	1166.67
33.94	1216.67
33.96	1133.33
33.98	1280
34	1173.33
34.02	1243.33
34.04	1056.67
34.06	1153.33
34.08	1160
34.1	1236.67
34.12	1246.67
34.14	1290
34.16	1266.67
34.18	1186.67
34.2	1153.33
34.22	1176.67
34.24	1200
34.26	1220
34.28	1230
34.3	1173.33
34.32	1220
34.34	1310
34.36	1230
34.38	1143.33
34.4	1216.67
34.42	1270
34.44	1170
34.46	1130
34.48	1253.33
34.5	1170
34.52	1206.67
34.54	1223.33
34.56	1276.67
34.58	1193.33
34.6	1260
34.62	1193.33
34.64	1336.67
34.66	1220
34.68	1153.33
34.7	1260
34.72	1196.67
34.74	1170
34.76	1270
34.78	1156.67
34.8	1326.67
34.82	1243.33
34.84	1283.33
34.86	1280
34.88	1316.67
34.9	1370
34.92	1276.67
34.94	1313.33
34.96	1276.67
34.98	1243.33
35	1303.33
35.02	1213.33
35.04	1403.33
35.06	1390
35.08	1276.67
35.1	1216.67
35.12	1463.33
35.14	1400
35.16	1470
35.18	1363.33
35.2	1340
35.22	1433.33
35.24	1410
35.26	1423.33
35.28	1476.67
35.3	1496.67
35.32	1540
35.34	1423.33
35.36	1430
35.38	1553.33
35.4	1516.67
35.42	1600
35.44	1576.67
35.46	1606.67
35.48	1610
35.5	1666.67
35.52	1643.33
35.54	1583.33
35.56	1600
35.58	1693.33
35.6	1786.67
35.62	1663.33
35.64	1680
35.66	1576.67
35.68	1586.67
35.7	1603.33
35.72	1600
35.74	1666.67
35.76	1730
35.78	1500
35.8	1723.33
35.82	1663.33
35.84	1736.67
35.86	1520
35.88	1630
35.9	1553.33
35.92	1503.33
35.94	1573.33
35.96	1546.67
35.98	1546.67
36	1550
36.02	1586.67
36.04	1473.33
36.06	1533.33
36.08	1486.67
36.1	1646.67
36.12	1750
36.14	1686.67
36.16	1723.33
36.18	1750
36.2	1803.33
36.22	1866.67
36.24	1900
36.26	2310
36.28	2320
36.3	2526.67
36.32	2670
36.34	2926.67
36.36	3423.33
36.38	4010
36.4	4760
36.42	5406.67
36.44	6416.67
36.46	7306.67
36.48	7896.67
36.5	7136.67
36.52	6426.67
36.54	5840
36.56	5343.33
36.58	5176.67
36.6	4186.67
36.62	3520
36.64	2896.67
36.66	2503.33
36.68	2300
36.7	2170
36.72	2146.67
36.74	1943.33
36.76	1840
36.78	1740
36.8	1740
36.82	1610
36.84	1586.67
36.86	1486.67
36.88	1520
36.9	1463.33
36.92	1440
36.94	1573.33
36.96	1530
36.98	1430
37	1413.33
37.02	1343.33
37.04	1336.67
37.06	1403.33
37.08	1230
37.1	1296.67
37.12	1300
37.14	1336.67
37.16	1280
37.18	1373.33
37.2	1166.67
37.22	1253.33
37.24	1190
37.26	1300
37.28	1253.33
37.3	1270
37.32	1236.67
37.34	1293.33
37.36	1270
37.38	1176.67
37.4	1173.33
37.42	1060
37.44	1096.67
37.46	1213.33
37.48	1246.67
37.5	1300
37.52	1150
37.54	1130
37.56	1120
37.58	1280
37.6	1146.67
37.62	1156.67
37.64	1166.67
37.66	1256.67
37.68	1303.33
37.7	1156.67
37.72	1090
37.74	1146.67
37.76	1143.33
37.78	1150
37.8	1240
37.82	1176.67
37.84	1153.33
37.86	1156.67
37.88	1243.33
37.9	1200
37.92	1103.33
37.94	1066.67
37.96	1160
37.98	1140
38	1136.67
38.02	1176.67
38.04	1183.33
38.06	1236.67
38.08	1206.67
38.1	1153.33
38.12	1196.67
38.14	1193.33
38.16	1216.67
38.18	1150
38.2	1216.67
38.22	1210
38.24	1113.33
38.26	1173.33
38.28	1046.67
38.3	1106.67
38.32	1093.33
38.34	1143.33
38.36	1190
38.38	1140
38.4	1243.33
38.42	1253.33
38.44	1106.67
38.46	1200
38.48	1210
38.5	1210
38.52	1076.67
38.54	1153.33
38.56	1126.67
38.58	1260
38.6	1143.33
38.62	1153.33
38.64	1123.33
38.66	1313.33
38.68	1243.33
38.7	1273.33
38.72	1306.67
38.74	1273.33
38.76	1213.33
38.78	1270
38.8	1220
38.82	1213.33
38.84	1130
38.86	1276.67
38.88	1176.67
38.9	1166.67
38.92	1420
38.94	1306.67
38.96	1403.33
38.98	1246.67
39	1330
39.02	1323.33
39.04	1540
39.06	1470
39.08	1420
39.1	1436.67
39.12	1626.67
39.14	1776.67
39.16	1766.67
39.18	1923.33
39.2	2220
39.22	2186.67
39.24	2546.67
39.26	2883.33
39.28	3110
39.3	3706.67
39.32	4156.67
39.34	5223.33
39.36	5983.33
39.38	7300
39.4	7990
39.42	7506.67
39.44	6286.67
39.46	5730
39.48	5343.33
39.5	5430
39.52	4726.67
39.54	4053.33
39.56	3060
39.58	2613.33
39.6	2230
39.62	2053.33
39.64	2113.33
39.66	1890
39.68	1816.67
39.7	1756.67
39.72	1606.67
39.74	1603.33
39.76	1673.33
39.78	1430
39.8	1533.33
39.82	1473.33
39.84	1540
39.86	1426.67
39.88	1416.67
39.9	1433.33
39.92	1496.67
39.94	1543.33
39.96	1486.67
39.98	1556.67
40	1653.33
40.02	1560
40.04	1583.33
40.06	1860
40.08	1906.67
40.1	2076.67
40.12	2236.67
40.14	2550
40.16	3280
40.18	3223.33
40.2	3866.67
40.22	4110
40.24	3966.67
40.26	3563.33
40.28	3193.33
40.3	3090
40.32	2813.33
40.34	2613.33
40.36	2570
40.38	2150
40.4	1913.33
40.42	1700
40.44	1576.67
40.46	1606.67
40.48	1370
40.5	1333.33
40.52	1440
40.54	1430
40.56	1360
40.58	1173.33
40.6	1270
40.62	1230
40.64	1230
40.66	1163.33
40.68	1206.67
40.7	1200
40.72	1260
40.74	1230
40.76	1120
40.78	1203.33
40.8	1160
40.82	1216.67
40.84	1140
40.86	1220
40.88	1116.67
40.9	1136.67
40.92	1150
40.94	1303.33
40.96	1116.67
40.98	1156.67
41	1183.33
41.02	1253.33
41.04	1176.67
41.06	1126.67
41.08	1260
41.1	1196.67
41.12	1126.67
41.14	1093.33
41.16	1140
41.18	1206.67
41.2	1130
41.22	1236.67
41.24	1200
41.26	1053.33
41.28	1170
41.3	1093.33
41.32	1090
41.34	1200
41.36	1096.67
41.38	1103.33
41.4	1203.33
41.42	1123.33
41.44	1223.33
41.46	1136.67
41.48	1173.33
41.5	1106.67
41.52	1226.67
41.54	1206.67
41.56	1213.33
41.58	1163.33
41.6	1076.67
41.62	1083.33
41.64	1213.33
41.66	1203.33
41.68	1146.67
41.7	1210
41.72	1103.33
41.74	1240
41.76	1153.33
41.78	1233.33
41.8	1120
41.82	1150
41.84	1276.67
41.86	1253.33
41.88	1256.67
41.9	1290
41.92	1266.67
41.94	1126.67
41.96	1326.67
41.98	1426.67
42	1386.67
42.02	1230
42.04	1283.33
42.06	1436.67
42.08	1553.33
42.1	1456.67
42.12	1640
42.14	1670
42.16	1826.67
42.18	1920
42.2	2033.33
42.22	1996.67
42.24	2356.67
42.26	2596.67
42.28	2883.33
42.3	3490
42.32	3916.67
42.34	4546.67
42.36	5020
42.38	5556.67
42.4	5346.67
42.42	4730
42.44	4356.67
42.46	4100
42.48	3786.67
42.5	3746.67
42.52	3256.67
42.54	2753.33
42.56	2286.67
42.58	1896.67
42.6	1826.67
42.62	1926.67
42.64	1630
42.66	1490
42.68	1493.33
42.7	1373.33
42.72	1223.33
42.74	1276.67
42.76	1350
42.78	1196.67
42.8	1173.33
42.82	1203.33
42.84	1196.67
42.86	1210
42.88	1066.67
42.9	1110
42.92	1156.67
42.94	1126.67
42.96	1076.67
42.98	1030
43	1166.67
43.02	1283.33
43.04	1213.33
43.06	1060
43.08	1146.67
43.1	1076.67
43.12	1116.67
43.14	1066.67
43.16	1043.33
43.18	1036.67
43.2	1166.67
43.22	1020
43.24	1153.33
43.26	1080
43.28	1066.67
43.3	1143.33
43.32	1090
43.34	1096.67
43.36	1116.67
43.38	1110
43.4	1016.67
43.42	1203.33
43.44	1050
43.46	1136.67
43.48	1050
43.5	1160
43.52	1140
43.54	993.333
43.56	1010
43.58	970
43.6	973.333
43.62	1030
43.64	1023.33
43.66	1060
43.68	1023.33
[truncated: 2,066 more rows]
