# Supplementary material for: Colouration mechanism of chrysoprase: insights from colourimetry, spectroscopy and mineralogy
Source: RSC Adv. 2025 Sep 23;15(42):34926–38. doi: 10.1039/d5ra05339k (PMC12455979; doi:10.1039/d5ra05339k)
Supplement: RA-015-D5RA05339K-s001 [file RA-015-D5RA05339K-s001.zip › XRD006.TXT]

Sample
Comments
Filename	D:\TEXTSA~1\2024\SAOTU\01\240125H06\240125H06F006.raw
Goniometer	Ultima IV
Attachment	Standard Att.
ScanningMode	2Theta/Theta
ScanningType	Continuos Scanning
X-Ray	40kV/40mA
DivSlit	1.0mm
DivH.L.Slit	10mm
SctSlit	open
RecSlit	0.3mm
Start	4
Stop	85
Step	0.02
4	4490
4.02	4063.33
4.04	4263.33
4.06	4376.67
4.08	4223.33
4.1	4163.33
4.12	4313.33
4.14	4276.67
4.16	4036.67
4.18	3950
4.2	4056.67
4.22	4093.33
4.24	4060
4.26	4110
4.28	4010
4.3	4106.67
4.32	4123.33
4.34	4110
4.36	3776.67
4.38	3946.67
4.4	3763.33
4.42	3756.67
4.44	3780
4.46	3726.67
4.48	3556.67
4.5	3726.67
4.52	3490
4.54	3546.67
4.56	3946.67
4.58	3723.33
4.6	3346.67
4.62	3646.67
4.64	3453.33
4.66	3730
4.68	3570
4.7	3496.67
4.72	3516.67
4.74	3443.33
4.76	3283.33
4.78	3366.67
4.8	3463.33
4.82	3350
4.84	3380
4.86	3253.33
4.88	3213.33
4.9	3360
4.92	3386.67
4.94	3410
4.96	3133.33
4.98	3203.33
5	3376.67
5.02	3256.67
5.04	3246.67
5.06	3110
5.08	3033.33
5.1	3066.67
5.12	3140
5.14	3083.33
5.16	3223.33
5.18	3063.33
5.2	3223.33
5.22	2893.33
5.24	2833.33
5.26	3163.33
5.28	3156.67
5.3	2966.67
5.32	3003.33
5.34	3146.67
5.36	2890
5.38	3066.67
5.4	2966.67
5.42	2900
5.44	3056.67
5.46	2936.67
5.48	2940
5.5	2850
5.52	2850
5.54	2803.33
5.56	2810
5.58	2886.67
5.6	2710
5.62	2936.67
5.64	2780
5.66	2776.67
5.68	2646.67
5.7	2810
5.72	2656.67
5.74	2730
5.76	2743.33
5.78	2760
5.8	2660
5.82	2750
5.84	2740
5.86	2566.67
5.88	2490
5.9	2673.33
5.92	2610
5.94	2746.67
5.96	2610
5.98	2733.33
6	2516.67
6.02	2523.33
6.04	2513.33
6.06	2666.67
6.08	2663.33
6.1	2640
6.12	2513.33
6.14	2426.67
6.16	2393.33
6.18	2566.67
6.2	2523.33
6.22	2506.67
6.24	2550
6.26	2470
6.28	2546.67
6.3	2603.33
6.32	2486.67
6.34	2300
6.36	2466.67
6.38	2563.33
6.4	2630
6.42	2540
6.44	2410
6.46	2446.67
6.48	2370
6.5	2353.33
6.52	2480
6.54	2406.67
6.56	2476.67
6.58	2416.67
6.6	2426.67
6.62	2446.67
6.64	2410
6.66	2370
6.68	2503.33
6.7	2343.33
6.72	2406.67
6.74	2333.33
6.76	2436.67
6.78	2380
6.8	2326.67
6.82	2456.67
6.84	2353.33
6.86	2370
6.88	2316.67
6.9	2363.33
6.92	2290
6.94	2253.33
6.96	2266.67
6.98	2316.67
7	2373.33
7.02	2420
7.04	2236.67
7.06	2363.33
7.08	2336.67
7.1	2376.67
7.12	2340
7.14	2383.33
7.16	2320
7.18	2590
7.2	2420
7.22	2333.33
7.24	2270
7.26	2173.33
7.28	2266.67
7.3	2163.33
7.32	2226.67
7.34	2240
7.36	2313.33
7.38	2256.67
7.4	2096.67
7.42	2260
7.44	2300
7.46	2310
7.48	2233.33
7.5	2400
7.52	2360
7.54	2243.33
7.56	2326.67
7.58	2206.67
7.6	2253.33
7.62	2310
7.64	2340
7.66	2370
7.68	2353.33
7.7	2226.67
7.72	2256.67
7.74	2380
7.76	2170
7.78	2223.33
7.8	2350
7.82	2300
7.84	2130
7.86	2356.67
7.88	2380
7.9	2190
7.92	2343.33
7.94	2293.33
7.96	2386.67
7.98	2290
8	2280
8.02	2290
8.04	2246.67
8.06	2233.33
8.08	2216.67
8.1	2300
8.12	2206.67
8.14	2233.33
8.16	2116.67
8.18	2123.33
8.2	2383.33
8.22	2266.67
8.24	2230
8.26	2190
8.28	2263.33
8.3	2140
8.32	2236.67
8.34	2250
8.36	2400
8.38	2146.67
8.4	2233.33
8.42	2233.33
8.44	2263.33
8.46	2326.67
8.48	2246.67
8.5	2306.67
8.52	2236.67
8.54	2110
8.56	2266.67
8.58	2316.67
8.6	2226.67
8.62	2173.33
8.64	2243.33
8.66	2176.67
8.68	2310
8.7	2286.67
8.72	2146.67
8.74	2156.67
8.76	2326.67
8.78	2280
8.8	2313.33
8.82	2130
8.84	2186.67
8.86	2163.33
8.88	2270
8.9	2200
8.92	2250
8.94	2160
8.96	2216.67
8.98	2176.67
9	2293.33
9.02	2140
9.04	2023.33
9.06	2253.33
9.08	2333.33
9.1	2216.67
9.12	2196.67
9.14	2373.33
9.16	2216.67
9.18	2150
9.2	2120
9.22	2100
9.24	2126.67
9.26	2060
9.28	2103.33
9.3	2106.67
9.32	2116.67
9.34	2073.33
9.36	2173.33
9.38	2150
9.4	1990
9.42	2210
9.44	2253.33
9.46	2060
9.48	1943.33
9.5	2163.33
9.52	1950
9.54	2053.33
9.56	1956.67
9.58	1966.67
9.6	1990
9.62	1840
9.64	2040
9.66	1940
9.68	2036.67
9.7	2033.33
9.72	2043.33
9.74	2273.33
9.76	2170
9.78	1923.33
9.8	2010
9.82	1923.33
9.84	1726.67
9.86	1866.67
9.88	1933.33
9.9	1983.33
9.92	1956.67
9.94	2000
9.96	1996.67
9.98	1966.67
10	2013.33
10.02	2046.67
10.04	1723.33
10.06	1926.67
10.08	2006.67
10.1	1970
10.12	1790
10.14	1993.33
10.16	1976.67
10.18	1943.33
10.2	1930
10.22	1846.67
10.24	1960
10.26	1933.33
10.28	1880
10.3	1893.33
10.32	2043.33
10.34	1910
10.36	1900
10.38	2003.33
10.4	1826.67
10.42	1826.67
10.44	1853.33
10.46	1970
10.48	1773.33
10.5	1793.33
10.52	1996.67
10.54	1903.33
10.56	1790
10.58	1860
10.6	1810
10.62	1760
10.64	1830
10.66	1676.67
10.68	1890
10.7	1996.67
10.72	1900
10.74	1940
10.76	1910
10.78	1900
10.8	1876.67
10.82	1873.33
10.84	1690
10.86	1863.33
10.88	1980
10.9	1873.33
10.92	1873.33
10.94	1930
10.96	1793.33
10.98	1803.33
11	1730
11.02	1813.33
11.04	1943.33
11.06	1706.67
11.08	1716.67
11.1	1840
11.12	1863.33
11.14	1800
11.16	1800
11.18	1840
11.2	1813.33
11.22	1876.67
11.24	1856.67
11.26	1863.33
11.28	1766.67
11.3	1896.67
11.32	1753.33
11.34	1736.67
11.36	1796.67
11.38	1946.67
11.4	1730
11.42	1783.33
11.44	1753.33
11.46	1793.33
11.48	1723.33
11.5	1700
11.52	1750
11.54	1826.67
11.56	1743.33
11.58	1786.67
11.6	1790
11.62	1833.33
11.64	1733.33
11.66	1756.67
11.68	1800
11.7	1810
11.72	1803.33
11.74	1650
11.76	1880
11.78	1830
11.8	1813.33
11.82	1700
11.84	1820
11.86	1803.33
11.88	1810
11.9	1700
11.92	1696.67
11.94	1870
11.96	1850
11.98	1646.67
12	1786.67
12.02	1740
12.04	1613.33
12.06	1696.67
12.08	1860
12.1	1706.67
12.12	1563.33
12.14	1766.67
12.16	1753.33
12.18	1646.67
12.2	1866.67
12.22	1673.33
12.24	1696.67
12.26	1723.33
12.28	1640
12.3	1766.67
12.32	1780
12.34	1713.33
12.36	1696.67
12.38	1750
12.4	1610
12.42	1710
12.44	1640
12.46	1710
12.48	1766.67
12.5	1723.33
12.52	1760
12.54	1680
12.56	1696.67
12.58	1723.33
12.6	1690
12.62	1743.33
12.64	1563.33
12.66	1733.33
12.68	1743.33
12.7	1646.67
12.72	1723.33
12.74	1703.33
12.76	1850
12.78	1813.33
12.8	1693.33
12.82	1630
12.84	1680
12.86	1730
12.88	1690
12.9	1590
12.92	1523.33
12.94	1596.67
12.96	1700
12.98	1660
13	1803.33
13.02	1770
13.04	1790
13.06	1686.67
13.08	1796.67
13.1	1703.33
13.12	1566.67
13.14	1686.67
13.16	1710
13.18	1713.33
13.2	1706.67
13.22	1700
13.24	1836.67
13.26	1786.67
13.28	1723.33
13.3	1600
13.32	1556.67
13.34	1586.67
13.36	1750
13.38	1623.33
13.4	1723.33
13.42	1730
13.44	1746.67
13.46	1516.67
13.48	1706.67
13.5	1660
13.52	1650
13.54	1723.33
13.56	1650
13.58	1743.33
13.6	1536.67
13.62	1510
13.64	1743.33
13.66	1640
13.68	1580
13.7	1660
13.72	1593.33
13.74	1763.33
13.76	1606.67
13.78	1643.33
13.8	1786.67
13.82	1736.67
13.84	1620
13.86	1610
13.88	1663.33
13.9	1823.33
13.92	1580
13.94	1640
13.96	1653.33
13.98	1706.67
14	1563.33
14.02	1690
14.04	1743.33
14.06	1676.67
14.08	1693.33
14.1	1610
14.12	1693.33
14.14	1736.67
14.16	1686.67
14.18	1623.33
14.2	1660
14.22	1690
14.24	1766.67
14.26	1663.33
14.28	1670
14.3	1533.33
14.32	1733.33
14.34	1693.33
14.36	1553.33
14.38	1693.33
14.4	1720
14.42	1710
14.44	1673.33
14.46	1553.33
14.48	1763.33
14.5	1590
14.52	1683.33
14.54	1536.67
14.56	1626.67
14.58	1646.67
14.6	1506.67
14.62	1676.67
14.64	1640
14.66	1653.33
14.68	1530
14.7	1683.33
14.72	1626.67
14.74	1526.67
14.76	1656.67
14.78	1743.33
14.8	1743.33
14.82	1656.67
14.84	1476.67
14.86	1610
14.88	1740
14.9	1646.67
14.92	1703.33
14.94	1773.33
14.96	1613.33
14.98	1806.67
15	1656.67
15.02	1736.67
15.04	1766.67
15.06	1573.33
15.08	1646.67
15.1	1786.67
15.12	1656.67
15.14	1640
15.16	1696.67
15.18	1556.67
15.2	1746.67
15.22	1723.33
15.24	1683.33
15.26	1573.33
15.28	1693.33
15.3	1540
15.32	1663.33
15.34	1673.33
15.36	1743.33
15.38	1666.67
15.4	1683.33
15.42	1823.33
15.44	1686.67
15.46	1583.33
15.48	1646.67
15.5	1606.67
15.52	1850
15.54	1593.33
15.56	1730
15.58	1720
15.6	1736.67
15.62	1673.33
15.64	1606.67
15.66	1753.33
15.68	1696.67
15.7	1606.67
15.72	1600
15.74	1696.67
15.76	1536.67
15.78	1693.33
15.8	1706.67
15.82	1576.67
15.84	1583.33
15.86	1570
15.88	1566.67
15.9	1526.67
15.92	1616.67
15.94	1530
15.96	1560
15.98	1493.33
16	1686.67
16.02	1690
16.04	1616.67
16.06	1660
16.08	1560
16.1	1576.67
16.12	1626.67
16.14	1626.67
16.16	1656.67
16.18	1553.33
16.2	1683.33
16.22	1546.67
16.24	1650
16.26	1566.67
16.28	1693.33
16.3	1606.67
16.32	1650
16.34	1543.33
16.36	1620
16.38	1516.67
16.4	1480
16.42	1690
16.44	1523.33
16.46	1550
16.48	1650
16.5	1460
16.52	1606.67
16.54	1560
16.56	1543.33
16.58	1683.33
16.6	1570
16.62	1590
16.64	1570
16.66	1570
16.68	1626.67
16.7	1616.67
16.72	1590
16.74	1736.67
16.76	1560
16.78	1560
16.8	1736.67
16.82	1633.33
16.84	1696.67
16.86	1460
16.88	1583.33
16.9	1616.67
16.92	1600
16.94	1696.67
16.96	1653.33
16.98	1586.67
17	1603.33
17.02	1730
17.04	1623.33
17.06	1533.33
17.08	1560
17.1	1686.67
17.12	1616.67
17.14	1700
17.16	1533.33
17.18	1523.33
17.2	1483.33
17.22	1623.33
17.24	1636.67
17.26	1623.33
17.28	1483.33
17.3	1573.33
17.32	1603.33
17.34	1673.33
17.36	1480
17.38	1683.33
17.4	1560
17.42	1593.33
17.44	1590
17.46	1583.33
17.48	1520
17.5	1503.33
17.52	1570
17.54	1633.33
17.56	1590
17.58	1710
17.6	1680
17.62	1573.33
17.64	1693.33
17.66	1406.67
17.68	1606.67
17.7	1720
17.72	1500
17.74	1706.67
17.76	1693.33
17.78	1746.67
17.8	1633.33
17.82	1610
17.84	1643.33
17.86	1546.67
17.88	1556.67
17.9	1656.67
17.92	1610
17.94	1603.33
17.96	1700
17.98	1673.33
18	1666.67
18.02	1646.67
18.04	1733.33
18.06	1680
18.08	1783.33
18.1	1663.33
18.12	1686.67
18.14	1733.33
18.16	1643.33
18.18	1700
18.2	1776.67
18.22	1766.67
18.24	1796.67
18.26	1836.67
18.28	1823.33
18.3	1806.67
18.32	1773.33
18.34	1886.67
18.36	1846.67
18.38	1826.67
18.4	1843.33
18.42	1883.33
18.44	1966.67
18.46	1820
18.48	1940
18.5	1790
18.52	1843.33
18.54	1926.67
18.56	1950
18.58	1823.33
18.6	1940
18.62	2033.33
18.64	2026.67
18.66	2000
18.68	2010
18.7	1786.67
18.72	1886.67
18.74	1903.33
18.76	1803.33
18.78	1883.33
18.8	1813.33
18.82	1850
18.84	1913.33
18.86	1816.67
18.88	1766.67
18.9	1800
18.92	1903.33
18.94	1906.67
18.96	1790
18.98	1920
19	1753.33
19.02	1813.33
19.04	1713.33
19.06	1703.33
19.08	1750
19.1	1870
19.12	1856.67
19.14	1823.33
19.16	1700
19.18	1786.67
19.2	1873.33
19.22	1746.67
19.24	1813.33
19.26	1920
19.28	1693.33
19.3	1843.33
19.32	1860
19.34	1830
19.36	1796.67
19.38	1796.67
19.4	1863.33
19.42	1973.33
19.44	1826.67
19.46	1886.67
19.48	1670
19.5	1810
19.52	1856.67
19.54	1813.33
19.56	1926.67
19.58	1886.67
19.6	1830
19.62	1783.33
19.64	1783.33
19.66	1753.33
19.68	1883.33
19.7	1823.33
19.72	1923.33
19.74	1940
19.76	1853.33
19.78	1923.33
19.8	1993.33
19.82	1963.33
19.84	2186.67
19.86	2073.33
19.88	2120
19.9	2020
19.92	2053.33
19.94	2196.67
19.96	2060
19.98	1940
20	2013.33
20.02	1930
20.04	1976.67
20.06	1973.33
20.08	2153.33
20.1	1953.33
20.12	2060
20.14	2156.67
20.16	2100
20.18	2243.33
20.2	2203.33
20.22	2286.67
20.24	2186.67
20.26	2390
20.28	2403.33
20.3	2370
20.32	2370
20.34	2526.67
20.36	2596.67
20.38	2580
20.4	2806.67
20.42	2693.33
20.44	2803.33
20.46	3106.67
20.48	3013.33
20.5	3210
20.52	3553.33
20.54	3873.33
20.56	3880
20.58	4393.33
20.6	4890
20.62	5563.33
20.64	6176.67
20.66	6943.33
20.68	8036.67
20.7	8993.33
20.72	10780
20.74	12383.3
20.76	14176.7
20.78	16186.7
20.8	16000
20.82	14403.3
20.84	11893.3
20.86	9390
20.88	7333.33
20.9	5616.67
20.92	4666.67
20.94	4173.33
20.96	3726.67
20.98	3296.67
21	3010
21.02	2890
21.04	2740
21.06	2526.67
21.08	2516.67
21.1	2503.33
21.12	2403.33
21.14	2393.33
21.16	2123.33
21.18	2213.33
21.2	2126.67
21.22	2076.67
21.24	1883.33
21.26	2040
21.28	2103.33
21.3	1960
21.32	1966.67
21.34	1986.67
21.36	1890
21.38	1770
21.4	1860
21.42	1903.33
21.44	2013.33
21.46	1906.67
21.48	1893.33
21.5	1883.33
21.52	1990
21.54	1923.33
21.56	1810
21.58	1870
21.6	1873.33
21.62	1853.33
21.64	1733.33
21.66	1833.33
21.68	1736.67
21.7	1636.67
21.72	1810
21.74	1850
21.76	1773.33
21.78	1876.67
21.8	1860
21.82	1826.67
21.84	1686.67
21.86	1846.67
21.88	1830
21.9	1870
21.92	1656.67
21.94	1690
21.96	1760
21.98	1676.67
22	1806.67
22.02	1796.67
22.04	1783.33
22.06	1670
22.08	1863.33
22.1	1746.67
22.12	1790
22.14	1846.67
22.16	1716.67
22.18	1766.67
22.2	1756.67
22.22	1736.67
22.24	1903.33
22.26	1796.67
22.28	1693.33
22.3	1776.67
22.32	1723.33
22.34	1790
22.36	1723.33
22.38	1816.67
22.4	1716.67
22.42	1683.33
22.44	1813.33
22.46	1776.67
22.48	1816.67
22.5	1620
22.52	1813.33
22.54	1746.67
22.56	1713.33
22.58	1626.67
22.6	1756.67
22.62	1690
22.64	1696.67
22.66	1950
22.68	1760
22.7	1820
22.72	1833.33
22.74	1800
22.76	1870
22.78	1733.33
22.8	1773.33
22.82	1760
22.84	1766.67
22.86	1766.67
22.88	1666.67
22.9	1786.67
22.92	1746.67
22.94	1646.67
22.96	1766.67
22.98	1906.67
23	1793.33
23.02	1866.67
23.04	1860
23.06	1876.67
23.08	1733.33
23.1	1776.67
23.12	1903.33
23.14	1926.67
23.16	1806.67
23.18	1856.67
23.2	1906.67
23.22	1863.33
23.24	1803.33
23.26	1883.33
23.28	1913.33
23.3	1746.67
23.32	2013.33
23.34	1893.33
23.36	1996.67
23.38	2040
23.4	2066.67
23.42	1883.33
23.44	1876.67
23.46	1946.67
23.48	1993.33
23.5	2193.33
23.52	2126.67
23.54	1976.67
23.56	2170
23.58	2086.67
23.6	2190
23.62	2210
23.64	2206.67
23.66	2140
23.68	2253.33
23.7	2130
23.72	2130
23.74	2163.33
23.76	2056.67
23.78	2176.67
23.8	2070
23.82	2013.33
23.84	1990
23.86	2123.33
23.88	2103.33
23.9	2033.33
23.92	2036.67
23.94	2016.67
23.96	2070
23.98	2000
24	2060
24.02	1950
24.04	2000
24.06	1920
24.08	2130
24.1	1863.33
24.12	1993.33
24.14	2013.33
24.16	1946.67
24.18	1933.33
24.2	2030
24.22	2166.67
24.24	2263.33
24.26	2210
24.28	1970
24.3	2000
24.32	2083.33
24.34	1866.67
24.36	2133.33
24.38	2086.67
24.4	2136.67
24.42	2003.33
24.44	1933.33
24.46	1906.67
24.48	2110
24.5	2036.67
24.52	1963.33
24.54	1830
24.56	1970
24.58	2016.67
24.6	1830
24.62	1890
24.64	1820
24.66	1883.33
24.68	1870
24.7	1980
24.72	1870
24.74	1883.33
24.76	1886.67
24.78	1913.33
24.8	1733.33
24.82	1983.33
24.84	1960
24.86	1896.67
24.88	1976.67
24.9	1963.33
24.92	1960
24.94	1983.33
24.96	1933.33
24.98	1900
25	1946.67
25.02	1983.33
25.04	1900
25.06	1880
25.08	1963.33
25.1	1890
25.12	1946.67
25.14	1986.67
25.16	1863.33
25.18	1893.33
25.2	1866.67
25.22	1863.33
25.24	1946.67
25.26	2113.33
25.28	2056.67
25.3	1980
25.32	2000
25.34	2103.33
25.36	1936.67
25.38	2193.33
25.4	2013.33
25.42	2016.67
25.44	2113.33
25.46	2226.67
25.48	2116.67
25.5	2300
25.52	2280
25.54	2223.33
25.56	2463.33
25.58	2343.33
25.6	2366.67
25.62	2640
25.64	2556.67
25.66	2426.67
25.68	2720
25.7	2676.67
25.72	2866.67
25.74	2606.67
25.76	2896.67
25.78	2940
25.8	2973.33
25.82	3026.67
25.84	3130
25.86	3073.33
25.88	3083.33
25.9	3193.33
25.92	3303.33
25.94	3176.67
25.96	3433.33
25.98	3696.67
26	3986.67
26.02	3890
26.04	4040
26.06	4436.67
26.08	4260
26.1	4776.67
26.12	4896.67
26.14	5296.67
26.16	5580
26.18	5910
26.2	6326.67
26.22	6613.33
26.24	7440
26.26	8220
26.28	9210
26.3	10393.3
26.32	11433.3
26.34	12983.3
26.36	15180
26.38	17360
26.4	19573.3
26.42	22810
26.44	26960
26.46	31890
26.48	38316.7
26.5	46496.7
26.52	56020
26.54	66106.7
26.56	74076.7
26.58	76523.3
26.6	67473.3
26.62	56273.3
26.64	48146.7
26.66	39183.3
26.68	29023.3
26.7	21153.3
26.72	16950
26.74	13683.3
26.76	11993.3
26.78	10523.3
26.8	9120
26.82	8120
26.84	7376.67
26.86	6426.67
26.88	5973.33
26.9	5330
26.92	4950
26.94	4763.33
26.96	4490
26.98	4160
27	4150
27.02	3730
27.04	3766.67
27.06	3670
27.08	3483.33
27.1	3403.33
27.12	3310
27.14	3176.67
27.16	2910
27.18	3023.33
27.2	2976.67
27.22	2816.67
27.24	2736.67
27.26	2530
27.28	2713.33
27.3	2590
27.32	2460
27.34	2566.67
27.36	2396.67
27.38	2200
27.4	2386.67
27.42	2376.67
27.44	2390
27.46	2290
27.48	2186.67
27.5	2183.33
27.52	2240
27.54	2313.33
27.56	2193.33
27.58	2323.33
27.6	2233.33
27.62	2213.33
27.64	2183.33
27.66	2116.67
27.68	2096.67
27.7	2213.33
27.72	2033.33
27.74	2016.67
27.76	2053.33
27.78	2073.33
27.8	2113.33
27.82	1976.67
27.84	1906.67
27.86	2046.67
27.88	2010
27.9	1993.33
27.92	2103.33
27.94	2020
27.96	2030
27.98	1966.67
28	2026.67
28.02	1956.67
28.04	2166.67
28.06	1950
28.08	1823.33
28.1	1876.67
28.12	1906.67
28.14	1793.33
28.16	2030
28.18	1923.33
28.2	1943.33
28.22	1926.67
28.24	1946.67
28.26	2053.33
28.28	1973.33
28.3	1866.67
28.32	1733.33
28.34	1896.67
28.36	1840
28.38	2030
28.4	2013.33
28.42	1916.67
28.44	2040
28.46	2033.33
28.48	2023.33
28.5	1980
28.52	2146.67
28.54	2053.33
28.56	2120
28.58	2100
28.6	2040
28.62	1886.67
28.64	1913.33
28.66	1926.67
28.68	1966.67
28.7	2026.67
28.72	1970
28.74	1980
28.76	2036.67
28.78	1910
28.8	2010
28.82	1813.33
28.84	1896.67
28.86	1930
28.88	1770
28.9	1723.33
28.92	1843.33
28.94	1860
28.96	1723.33
28.98	1896.67
29	1906.67
29.02	1780
29.04	1783.33
29.06	1800
29.08	1693.33
29.1	1840
29.12	1770
29.14	1746.67
29.16	1860
29.18	1746.67
29.2	1576.67
29.22	1740
29.24	1843.33
29.26	1773.33
29.28	1826.67
29.3	1796.67
29.32	1863.33
29.34	1746.67
29.36	1843.33
29.38	1773.33
29.4	1833.33
29.42	1780
29.44	1783.33
29.46	1826.67
29.48	1816.67
29.5	1823.33
29.52	1890
29.54	1833.33
29.56	1800
29.58	1823.33
29.6	1866.67
29.62	1926.67
29.64	1873.33
29.66	1920
29.68	1896.67
29.7	1906.67
29.72	1916.67
29.74	1833.33
29.76	1893.33
29.78	1980
29.8	1923.33
29.82	2023.33
29.84	2100
29.86	2073.33
29.88	2050
29.9	2010
29.92	2103.33
29.94	2106.67
29.96	2176.67
29.98	2150
30	2000
30.02	2170
30.04	2160
30.06	2383.33
30.08	2353.33
30.1	2173.33
30.12	2296.67
30.14	2406.67
30.16	2366.67
30.18	2370
30.2	2420
30.22	2343.33
30.24	2606.67
30.26	2563.33
30.28	2553.33
30.3	2463.33
30.32	2593.33
30.34	2346.67
30.36	2466.67
30.38	2396.67
30.4	2360
30.42	2576.67
30.44	2506.67
30.46	2520
30.48	2416.67
30.5	2256.67
30.52	2343.33
30.54	2386.67
30.56	1976.67
30.58	2083.33
30.6	2046.67
30.62	2253.33
30.64	2163.33
30.66	2230
30.68	2173.33
30.7	1996.67
30.72	2036.67
30.74	2000
30.76	2136.67
30.78	2033.33
30.8	2000
30.82	1963.33
30.84	1996.67
30.86	1896.67
30.88	1846.67
30.9	1903.33
30.92	2033.33
30.94	1793.33
30.96	1790
30.98	1816.67
31	2006.67
31.02	2016.67
31.04	1946.67
31.06	1746.67
31.08	1923.33
31.1	1810
31.12	1886.67
31.14	1803.33
31.16	1816.67
31.18	1833.33
31.2	1870
31.22	1773.33
31.24	1783.33
31.26	1836.67
31.28	1853.33
31.3	1873.33
31.32	1776.67
31.34	1920
31.36	1920
31.38	1720
31.4	1813.33
31.42	1760
31.44	1810
31.46	1730
31.48	1823.33
31.5	1896.67
31.52	1676.67
31.54	1713.33
31.56	1693.33
31.58	1796.67
31.6	1696.67
31.62	1700
31.64	1690
31.66	1653.33
31.68	1516.67
31.7	1456.67
31.72	1560
31.74	1436.67
31.76	1586.67
31.78	1540
31.8	1583.33
31.82	1686.67
31.84	1570
31.86	1553.33
31.88	1413.33
31.9	1413.33
31.92	1490
31.94	1493.33
31.96	1456.67
31.98	1606.67
32	1496.67
32.02	1553.33
32.04	1576.67
32.06	1506.67
32.08	1453.33
32.1	1533.33
32.12	1576.67
32.14	1513.33
32.16	1450
32.18	1406.67
32.2	1540
32.22	1576.67
32.24	1466.67
32.26	1526.67
32.28	1560
32.3	1500
32.32	1493.33
32.34	1530
32.36	1520
32.38	1433.33
32.4	1530
32.42	1436.67
32.44	1453.33
32.46	1393.33
32.48	1403.33
32.5	1463.33
32.52	1450
32.54	1513.33
32.56	1353.33
32.58	1370
32.6	1510
32.62	1546.67
32.64	1463.33
32.66	1456.67
32.68	1520
32.7	1510
32.72	1486.67
32.74	1473.33
32.76	1453.33
32.78	1473.33
32.8	1403.33
32.82	1616.67
32.84	1490
32.86	1436.67
32.88	1433.33
32.9	1410
32.92	1450
32.94	1456.67
32.96	1396.67
32.98	1506.67
33	1390
33.02	1563.33
33.04	1610
33.06	1536.67
33.08	1543.33
33.1	1513.33
33.12	1440
33.14	1553.33
33.16	1533.33
33.18	1406.67
33.2	1486.67
33.22	1383.33
33.24	1513.33
33.26	1300
33.28	1573.33
33.3	1320
33.32	1486.67
33.34	1380
33.36	1500
33.38	1506.67
33.4	1366.67
33.42	1296.67
33.44	1493.33
33.46	1463.33
33.48	1516.67
33.5	1356.67
33.52	1523.33
33.54	1426.67
33.56	1420
33.58	1380
33.6	1383.33
33.62	1470
33.64	1366.67
33.66	1576.67
33.68	1466.67
33.7	1483.33
33.72	1476.67
33.74	1523.33
33.76	1390
33.78	1446.67
33.8	1456.67
33.82	1416.67
33.84	1456.67
33.86	1400
33.88	1416.67
33.9	1466.67
33.92	1510
33.94	1386.67
33.96	1513.33
33.98	1410
34	1573.33
34.02	1530
34.04	1576.67
34.06	1510
34.08	1453.33
34.1	1310
34.12	1516.67
34.14	1416.67
34.16	1423.33
34.18	1366.67
34.2	1506.67
34.22	1526.67
34.24	1473.33
34.26	1413.33
34.28	1523.33
34.3	1543.33
34.32	1450
34.34	1453.33
34.36	1320
34.38	1370
34.4	1426.67
34.42	1383.33
34.44	1540
34.46	1443.33
34.48	1393.33
34.5	1510
34.52	1500
34.54	1480
34.56	1476.67
34.58	1473.33
34.6	1630
34.62	1400
34.64	1453.33
34.66	1430
34.68	1453.33
34.7	1496.67
34.72	1390
34.74	1393.33
34.76	1500
34.78	1446.67
34.8	1543.33
34.82	1453.33
34.84	1333.33
34.86	1456.67
34.88	1493.33
34.9	1503.33
34.92	1423.33
34.94	1406.67
34.96	1453.33
34.98	1423.33
35	1483.33
35.02	1400
35.04	1523.33
35.06	1450
35.08	1403.33
35.1	1483.33
35.12	1590
35.14	1560
35.16	1563.33
35.18	1573.33
35.2	1503.33
35.22	1636.67
35.24	1550
35.26	1670
35.28	1623.33
35.3	1576.67
35.32	1693.33
35.34	1653.33
35.36	1623.33
35.38	1556.67
35.4	1646.67
35.42	1646.67
35.44	1610
35.46	1676.67
35.48	1820
35.5	1860
35.52	1810
35.54	1830
35.56	1870
35.58	1793.33
35.6	1706.67
35.62	1873.33
35.64	1850
35.66	1790
35.68	1806.67
35.7	1786.67
35.72	1613.33
35.74	1913.33
35.76	1810
35.78	1906.67
35.8	1776.67
35.82	1733.33
35.84	1966.67
35.86	1920
35.88	1903.33
35.9	1813.33
35.92	1910
35.94	1940
35.96	1880
35.98	2026.67
36	1966.67
36.02	2043.33
36.04	1960
36.06	2060
36.08	1920
36.1	1963.33
36.12	2180
36.14	2150
36.16	2266.67
36.18	2180
36.2	2093.33
36.22	2303.33
36.24	2323.33
36.26	2583.33
36.28	2713.33
36.3	2710
36.32	2936.67
36.34	3140
36.36	3420
36.38	3863.33
36.4	4333.33
36.42	4946.67
36.44	5410
36.46	5716.67
36.48	5733.33
36.5	5260
36.52	4723.33
36.54	4533.33
36.56	4450
36.58	3900
36.6	3583.33
36.62	2986.67
36.64	2606.67
36.66	2373.33
36.68	2076.67
36.7	2046.67
36.72	2193.33
36.74	1920
36.76	1930
36.78	1873.33
36.8	1843.33
36.82	1816.67
36.84	1740
36.86	1670
36.88	1756.67
36.9	1610
36.92	1593.33
36.94	1710
36.96	1600
36.98	1590
37	1466.67
37.02	1546.67
37.04	1696.67
37.06	1606.67
37.08	1630
37.1	1593.33
37.12	1450
37.14	1500
37.16	1416.67
37.18	1556.67
37.2	1383.33
37.22	1456.67
37.24	1433.33
37.26	1440
37.28	1400
37.3	1370
37.32	1426.67
37.34	1373.33
37.36	1420
37.38	1396.67
37.4	1516.67
37.42	1443.33
37.44	1326.67
37.46	1426.67
37.48	1473.33
37.5	1400
37.52	1346.67
37.54	1376.67
37.56	1403.33
37.58	1320
37.6	1423.33
37.62	1440
37.64	1356.67
37.66	1343.33
37.68	1396.67
37.7	1423.33
37.72	1456.67
37.74	1390
37.76	1400
37.78	1426.67
37.8	1313.33
37.82	1303.33
37.84	1463.33
37.86	1283.33
37.88	1396.67
37.9	1443.33
37.92	1446.67
37.94	1226.67
37.96	1366.67
37.98	1426.67
38	1393.33
38.02	1423.33
38.04	1360
38.06	1486.67
38.08	1416.67
38.1	1363.33
38.12	1366.67
38.14	1433.33
38.16	1296.67
38.18	1326.67
38.2	1246.67
38.22	1300
38.24	1346.67
38.26	1293.33
38.28	1313.33
38.3	1300
38.32	1353.33
38.34	1360
38.36	1283.33
38.38	1383.33
38.4	1300
38.42	1433.33
38.44	1356.67
38.46	1343.33
38.48	1320
38.5	1390
38.52	1360
38.54	1386.67
38.56	1366.67
38.58	1330
38.6	1440
38.62	1396.67
38.64	1433.33
38.66	1330
38.68	1343.33
38.7	1446.67
38.72	1266.67
38.74	1363.33
38.76	1420
38.78	1336.67
38.8	1386.67
38.82	1633.33
38.84	1500
38.86	1500
38.88	1536.67
38.9	1570
38.92	1530
38.94	1440
38.96	1530
38.98	1556.67
39	1633.33
39.02	1450
39.04	1570
39.06	1603.33
39.08	1646.67
39.1	1636.67
39.12	1596.67
39.14	1790
39.16	1990
39.18	2020
39.2	2166.67
39.22	2326.67
39.24	2423.33
39.26	2573.33
39.28	2990
39.3	3216.67
39.32	3810
39.34	4290
39.36	4990
39.38	5573.33
39.4	5676.67
39.42	5123.33
39.44	4836.67
39.46	4583.33
39.48	4246.67
39.5	3866.67
39.52	3516.67
39.54	3153.33
39.56	2616.67
39.58	2363.33
39.6	2166.67
39.62	2233.33
39.64	2000
39.66	1973.33
39.68	1713.33
39.7	1720
39.72	1700
39.74	1616.67
39.76	1773.33
39.78	1623.33
39.8	1756.67
39.82	1446.67
39.84	1640
39.86	1596.67
39.88	1520
39.9	1556.67
39.92	1543.33
39.94	1630
39.96	1633.33
39.98	1850
40	1790
40.02	1796.67
40.04	1900
40.06	1876.67
40.08	2026.67
40.1	2126.67
40.12	2323.33
40.14	2463.33
40.16	2850
40.18	2800
40.2	3060
40.22	3050
40.24	3256.67
40.26	2926.67
40.28	2663.33
40.3	2533.33
40.32	2606.67
40.34	2306.67
40.36	2086.67
40.38	1850
40.4	1843.33
40.42	1796.67
40.44	1606.67
40.46	1763.33
40.48	1716.67
40.5	1533.33
40.52	1576.67
40.54	1573.33
40.56	1560
40.58	1553.33
40.6	1433.33
40.62	1596.67
40.64	1630
40.66	1516.67
40.68	1553.33
40.7	1460
40.72	1530
40.74	1396.67
40.76	1466.67
40.78	1456.67
40.8	1433.33
40.82	1580
40.84	1516.67
40.86	1410
40.88	1506.67
40.9	1513.33
40.92	1436.67
40.94	1480
40.96	1473.33
40.98	1526.67
41	1450
41.02	1500
41.04	1470
41.06	1530
41.08	1496.67
41.1	1486.67
41.12	1400
41.14	1536.67
41.16	1410
41.18	1426.67
41.2	1546.67
41.22	1563.33
41.24	1416.67
41.26	1380
41.28	1510
41.3	1436.67
41.32	1333.33
41.34	1470
41.36	1326.67
41.38	1396.67
41.4	1396.67
41.42	1426.67
41.44	1330
41.46	1420
41.48	1376.67
41.5	1486.67
41.52	1310
41.54	1356.67
41.56	1423.33
41.58	1273.33
41.6	1386.67
41.62	1343.33
41.64	1273.33
41.66	1303.33
41.68	1346.67
41.7	1353.33
41.72	1380
41.74	1313.33
41.76	1336.67
41.78	1356.67
41.8	1246.67
41.82	1363.33
41.84	1433.33
41.86	1396.67
41.88	1410
41.9	1516.67
41.92	1436.67
41.94	1440
41.96	1416.67
41.98	1460
42	1470
42.02	1606.67
42.04	1473.33
42.06	1626.67
42.08	1523.33
42.1	1533.33
42.12	1726.67
42.14	1786.67
42.16	1850
42.18	1930
42.2	2030
42.22	2196.67
42.24	2326.67
42.26	2620
42.28	2666.67
42.3	2993.33
42.32	3133.33
42.34	3746.67
42.36	3890
42.38	4116.67
42.4	3816.67
42.42	3553.33
42.44	3460
42.46	3183.33
42.48	3023.33
42.5	2753.33
42.52	2540
42.54	2240
42.56	1973.33
42.58	1853.33
42.6	1760
42.62	1703.33
42.64	1666.67
42.66	1566.67
42.68	1566.67
42.7	1520
42.72	1463.33
42.74	1483.33
42.76	1410
42.78	1330
42.8	1256.67
42.82	1370
42.84	1333.33
42.86	1376.67
42.88	1403.33
42.9	1373.33
42.92	1316.67
42.94	1346.67
42.96	1226.67
42.98	1296.67
43	1280
43.02	1253.33
43.04	1256.67
43.06	1203.33
43.08	1276.67
43.1	1313.33
43.12	1280
43.14	1336.67
43.16	1236.67
43.18	1210
43.2	1146.67
43.22	1213.33
43.24	1283.33
43.26	1253.33
43.28	1310
43.3	1270
43.32	1290
43.34	1243.33
43.36	1270
43.38	1263.33
43.4	1253.33
43.42	1223.33
43.44	1286.67
43.46	1236.67
43.48	1206.67
43.5	1216.67
43.52	1270
43.54	1236.67
43.56	1273.33
43.58	1236.67
43.6	1156.67
43.62	1213.33
43.64	1243.33
43.66	1210
43.68	1146.67
[truncated: 2,066 more rows]
