# Supplementary material for: Colouration mechanism of chrysoprase: insights from colourimetry, spectroscopy and mineralogy
Source: RSC Adv. 2025 Sep 23;15(42):34926–38. doi: 10.1039/d5ra05339k (PMC12455979; doi:10.1039/d5ra05339k)
Supplement: RA-015-D5RA05339K-s001 [file RA-015-D5RA05339K-s001.zip › XRD007.TXT]

Sample
Comments
Filename	D:\TEXTSA~1\2024\SAOTU\01\240125H06\240125H06F007.raw
Goniometer	Ultima IV
Attachment	Standard Att.
ScanningMode	2Theta/Theta
ScanningType	Continuos Scanning
X-Ray	40kV/40mA
DivSlit	1.0mm
DivH.L.Slit	10mm
SctSlit	open
RecSlit	0.3mm
Start	4
Stop	85
Step	0.02
4	4200
4.02	3993.33
4.04	3920
4.06	3980
4.08	3863.33
4.1	4060
4.12	3926.67
4.14	3736.67
4.16	3926.67
4.18	3693.33
4.2	3880
4.22	3730
4.24	3770
4.26	3576.67
4.28	3723.33
4.3	3493.33
4.32	3576.67
4.34	3813.33
4.36	3523.33
4.38	3633.33
4.4	3736.67
4.42	3526.67
4.44	3493.33
4.46	3530
4.48	3500
4.5	3346.67
4.52	3443.33
4.54	3483.33
4.56	3580
4.58	3456.67
4.6	3243.33
4.62	3276.67
4.64	3323.33
4.66	3293.33
4.68	3313.33
4.7	3426.67
4.72	3203.33
4.74	3196.67
4.76	3003.33
4.78	3080
4.8	2983.33
4.82	3153.33
4.84	2933.33
4.86	2990
4.88	2843.33
4.9	3186.67
4.92	2740
4.94	2863.33
4.96	2903.33
4.98	2876.67
5	3083.33
5.02	2816.67
5.04	2906.67
5.06	2880
5.08	2870
5.1	3016.67
5.12	2990
5.14	2790
5.16	3010
5.18	2880
5.2	2663.33
5.22	2746.67
5.24	2773.33
5.26	2826.67
5.28	2700
5.3	2750
5.32	2676.67
5.34	2680
5.36	2603.33
5.38	2470
5.4	2476.67
5.42	2676.67
5.44	2546.67
5.46	2496.67
5.48	2563.33
5.5	2523.33
5.52	2490
5.54	2433.33
5.56	2376.67
5.58	2623.33
5.6	2530
5.62	2486.67
5.64	2453.33
5.66	2440
5.68	2556.67
5.7	2350
5.72	2456.67
5.74	2560
5.76	2576.67
5.78	2493.33
5.8	2543.33
5.82	2406.67
5.84	2463.33
5.86	2286.67
5.88	2396.67
5.9	2463.33
5.92	2426.67
5.94	2390
5.96	2393.33
5.98	2386.67
6	2233.33
6.02	2223.33
6.04	2570
6.06	2256.67
6.08	2363.33
6.1	2240
6.12	2283.33
6.14	2236.67
6.16	2260
6.18	2226.67
6.2	2323.33
6.22	2303.33
6.24	2300
6.26	2250
6.28	2250
6.3	2216.67
6.32	2096.67
6.34	2093.33
6.36	2220
6.38	2273.33
6.4	2180
6.42	2246.67
6.44	2213.33
6.46	2216.67
6.48	2156.67
6.5	2253.33
6.52	2233.33
6.54	2333.33
6.56	2153.33
6.58	2223.33
6.6	2186.67
6.62	2280
6.64	2106.67
6.66	2180
6.68	2223.33
6.7	2336.67
6.72	2236.67
6.74	2203.33
6.76	2290
6.78	2186.67
6.8	2326.67
6.82	2080
6.84	1940
6.86	2050
6.88	2356.67
6.9	2216.67
6.92	2016.67
6.94	2026.67
6.96	2100
6.98	2300
7	2213.33
7.02	2106.67
7.04	2066.67
7.06	2166.67
7.08	2096.67
7.1	2180
7.12	2203.33
7.14	2123.33
7.16	2223.33
7.18	2203.33
7.2	2230
7.22	2033.33
7.24	2090
7.26	2136.67
7.28	2270
7.3	2140
7.32	2133.33
7.34	1963.33
7.36	2093.33
7.38	2026.67
7.4	2110
7.42	2120
7.44	2073.33
7.46	2220
7.48	2183.33
7.5	2030
7.52	2096.67
7.54	2033.33
7.56	2166.67
7.58	2123.33
7.6	1966.67
7.62	2170
7.64	2250
7.66	2176.67
7.68	1986.67
7.7	2203.33
7.72	2183.33
7.74	2113.33
7.76	2136.67
7.78	2096.67
7.8	2200
7.82	2076.67
7.84	2140
7.86	2186.67
7.88	2063.33
7.9	2260
7.92	2270
7.94	2043.33
7.96	2050
7.98	2110
8	2263.33
8.02	2210
8.04	1946.67
8.06	2113.33
8.08	2090
8.1	2070
8.12	2120
8.14	2020
8.16	2076.67
8.18	2280
8.2	2093.33
8.22	2176.67
8.24	2120
8.26	2070
8.28	2200
8.3	2163.33
8.32	2140
8.34	2060
8.36	2176.67
8.38	2166.67
8.4	2073.33
8.42	2123.33
8.44	2123.33
8.46	2070
8.48	2133.33
8.5	2090
8.52	2230
8.54	2020
8.56	2123.33
8.58	2090
8.6	2273.33
8.62	2306.67
8.64	2203.33
8.66	2130
8.68	2100
8.7	1986.67
8.72	2146.67
8.74	2140
8.76	2056.67
8.78	2323.33
8.8	2110
8.82	2056.67
8.84	2106.67
8.86	2146.67
8.88	2116.67
8.9	2046.67
8.92	2283.33
8.94	2270
8.96	2173.33
8.98	2103.33
9	2216.67
9.02	2243.33
9.04	2023.33
9.06	2180
9.08	2150
9.1	2076.67
9.12	2160
9.14	2146.67
9.16	2116.67
9.18	2086.67
9.2	1993.33
9.22	2133.33
9.24	2060
9.26	2113.33
9.28	2013.33
9.3	2040
9.32	2060
9.34	2093.33
9.36	2060
9.38	1963.33
9.4	1846.67
9.42	1970
9.44	1966.67
9.46	2030
9.48	1886.67
9.5	1776.67
9.52	2036.67
9.54	1930
9.56	1963.33
9.58	1800
9.6	1910
9.62	1933.33
9.64	1806.67
9.66	2080
9.68	1783.33
9.7	1896.67
9.72	1826.67
9.74	1906.67
9.76	2026.67
9.78	1763.33
9.8	1776.67
9.82	1806.67
9.84	1726.67
9.86	1753.33
9.88	1820
9.9	1746.67
9.92	1843.33
9.94	1693.33
9.96	1716.67
9.98	1746.67
10	1843.33
10.02	1723.33
10.04	1916.67
10.06	1870
10.08	1783.33
10.1	1750
10.12	1776.67
10.14	1750
10.16	1693.33
10.18	1823.33
10.2	1716.67
10.22	1806.67
10.24	1786.67
10.26	1636.67
10.28	1660
10.3	1756.67
10.32	1743.33
10.34	1700
10.36	1656.67
10.38	1660
10.4	1653.33
10.42	1656.67
10.44	1673.33
10.46	1650
10.48	1603.33
10.5	1546.67
10.52	1646.67
10.54	1790
10.56	1700
10.58	1643.33
10.6	1723.33
10.62	1680
10.64	1580
10.66	1700
10.68	1606.67
10.7	1586.67
10.72	1716.67
10.74	1773.33
10.76	1723.33
10.78	1606.67
10.8	1690
10.82	1666.67
10.84	1620
10.86	1650
10.88	1676.67
10.9	1633.33
10.92	1610
10.94	1633.33
10.96	1586.67
10.98	1790
11	1543.33
11.02	1646.67
11.04	1653.33
11.06	1670
11.08	1533.33
11.1	1526.67
11.12	1533.33
11.14	1703.33
11.16	1613.33
11.18	1640
11.2	1730
11.22	1630
11.24	1633.33
11.26	1556.67
11.28	1563.33
11.3	1603.33
11.32	1453.33
11.34	1586.67
11.36	1523.33
11.38	1580
11.4	1483.33
11.42	1596.67
11.44	1653.33
11.46	1683.33
11.48	1506.67
11.5	1530
11.52	1716.67
11.54	1676.67
11.56	1526.67
11.58	1683.33
11.6	1593.33
11.62	1543.33
11.64	1603.33
11.66	1463.33
11.68	1536.67
11.7	1610
11.72	1623.33
11.74	1636.67
11.76	1426.67
11.78	1730
11.8	1490
11.82	1513.33
11.84	1603.33
11.86	1760
11.88	1746.67
11.9	1560
11.92	1576.67
11.94	1553.33
11.96	1533.33
11.98	1476.67
12	1633.33
12.02	1526.67
12.04	1496.67
12.06	1553.33
12.08	1406.67
12.1	1583.33
12.12	1560
12.14	1513.33
12.16	1516.67
12.18	1523.33
12.2	1413.33
12.22	1520
12.24	1410
12.26	1530
12.28	1450
12.3	1556.67
12.32	1443.33
12.34	1646.67
12.36	1456.67
12.38	1493.33
12.4	1640
12.42	1470
12.44	1490
12.46	1490
12.48	1480
12.5	1363.33
12.52	1466.67
12.54	1573.33
12.56	1443.33
12.58	1506.67
12.6	1436.67
12.62	1423.33
12.64	1433.33
12.66	1420
12.68	1423.33
12.7	1536.67
12.72	1540
12.74	1473.33
12.76	1650
12.78	1440
12.8	1376.67
12.82	1436.67
12.84	1403.33
12.86	1493.33
12.88	1420
12.9	1466.67
12.92	1416.67
12.94	1433.33
12.96	1360
12.98	1426.67
13	1460
13.02	1420
13.04	1640
13.06	1463.33
13.08	1500
13.1	1420
13.12	1473.33
13.14	1513.33
13.16	1476.67
13.18	1406.67
13.2	1520
13.22	1450
13.24	1440
13.26	1450
13.28	1526.67
13.3	1480
13.32	1473.33
13.34	1410
13.36	1413.33
13.38	1493.33
13.4	1423.33
13.42	1556.67
13.44	1360
13.46	1553.33
13.48	1426.67
13.5	1430
13.52	1583.33
13.54	1436.67
13.56	1523.33
13.58	1490
13.6	1440
13.62	1420
13.64	1463.33
13.66	1463.33
13.68	1390
13.7	1430
13.72	1463.33
13.74	1436.67
13.76	1426.67
13.78	1423.33
13.8	1383.33
13.82	1380
13.84	1436.67
13.86	1330
13.88	1393.33
13.9	1416.67
13.92	1453.33
13.94	1366.67
13.96	1440
13.98	1373.33
14	1486.67
14.02	1380
14.04	1483.33
14.06	1303.33
14.08	1493.33
14.1	1386.67
14.12	1390
14.14	1400
14.16	1390
14.18	1386.67
14.2	1530
14.22	1413.33
14.24	1436.67
14.26	1510
14.28	1473.33
14.3	1413.33
14.32	1363.33
14.34	1290
14.36	1383.33
14.38	1426.67
14.4	1476.67
14.42	1483.33
14.44	1476.67
14.46	1400
14.48	1456.67
14.5	1450
14.52	1386.67
14.54	1340
14.56	1333.33
14.58	1433.33
14.6	1406.67
14.62	1693.33
14.64	1446.67
14.66	1353.33
14.68	1393.33
14.7	1466.67
14.72	1373.33
14.74	1363.33
14.76	1333.33
14.78	1306.67
14.8	1396.67
14.82	1386.67
14.84	1313.33
14.86	1460
14.88	1436.67
14.9	1303.33
14.92	1386.67
14.94	1370
14.96	1380
14.98	1323.33
15	1416.67
15.02	1410
15.04	1380
15.06	1393.33
15.08	1420
15.1	1443.33
15.12	1460
15.14	1393.33
15.16	1413.33
15.18	1350
15.2	1293.33
15.22	1426.67
15.24	1420
15.26	1520
15.28	1346.67
15.3	1320
15.32	1440
15.34	1436.67
15.36	1470
15.38	1280
15.4	1280
15.42	1410
15.44	1423.33
15.46	1373.33
15.48	1300
15.5	1336.67
15.52	1383.33
15.54	1340
15.56	1386.67
15.58	1243.33
15.6	1440
15.62	1393.33
15.64	1313.33
15.66	1420
15.68	1303.33
15.7	1420
15.72	1416.67
15.74	1386.67
15.76	1276.67
15.78	1356.67
15.8	1306.67
15.82	1486.67
15.84	1303.33
15.86	1423.33
15.88	1483.33
15.9	1410
15.92	1440
15.94	1396.67
15.96	1263.33
15.98	1286.67
16	1420
16.02	1270
16.04	1390
16.06	1450
16.08	1456.67
16.1	1260
16.12	1300
16.14	1416.67
16.16	1380
16.18	1500
16.2	1263.33
16.22	1390
16.24	1273.33
16.26	1366.67
16.28	1453.33
16.3	1403.33
16.32	1173.33
16.34	1336.67
16.36	1343.33
16.38	1416.67
16.4	1406.67
16.42	1440
16.44	1443.33
16.46	1450
16.48	1390
16.5	1310
16.52	1323.33
16.54	1273.33
16.56	1246.67
16.58	1466.67
16.6	1356.67
16.62	1356.67
16.64	1400
16.66	1393.33
16.68	1380
16.7	1243.33
16.72	1366.67
16.74	1180
16.76	1266.67
16.78	1316.67
16.8	1400
16.82	1416.67
16.84	1396.67
16.86	1403.33
16.88	1436.67
16.9	1566.67
16.92	1236.67
16.94	1423.33
16.96	1440
16.98	1380
17	1473.33
17.02	1320
17.04	1353.33
17.06	1376.67
17.08	1380
17.1	1406.67
17.12	1216.67
17.14	1423.33
17.16	1306.67
17.18	1360
17.2	1286.67
17.22	1340
17.24	1310
17.26	1203.33
17.28	1336.67
17.3	1376.67
17.32	1293.33
17.34	1363.33
17.36	1316.67
17.38	1396.67
17.4	1230
17.42	1340
17.44	1400
17.46	1383.33
17.48	1330
17.5	1270
17.52	1353.33
17.54	1303.33
17.56	1436.67
17.58	1303.33
17.6	1323.33
17.62	1293.33
17.64	1310
17.66	1416.67
17.68	1393.33
17.7	1370
17.72	1270
17.74	1313.33
17.76	1306.67
17.78	1156.67
17.8	1500
17.82	1450
17.84	1390
17.86	1440
17.88	1393.33
17.9	1423.33
17.92	1340
17.94	1380
17.96	1396.67
17.98	1350
18	1250
18.02	1270
18.04	1290
18.06	1370
18.08	1466.67
18.1	1250
18.12	1183.33
18.14	1430
18.16	1476.67
18.18	1360
18.2	1420
18.22	1330
18.24	1450
18.26	1356.67
18.28	1356.67
18.3	1356.67
18.32	1363.33
18.34	1496.67
18.36	1353.33
18.38	1406.67
18.4	1383.33
18.42	1360
18.44	1360
18.46	1360
18.48	1510
18.5	1356.67
18.52	1423.33
18.54	1453.33
18.56	1343.33
18.58	1393.33
18.6	1420
18.62	1450
18.64	1313.33
18.66	1436.67
18.68	1466.67
18.7	1540
18.72	1306.67
18.74	1423.33
18.76	1436.67
18.78	1316.67
18.8	1410
18.82	1406.67
18.84	1480
18.86	1406.67
18.88	1433.33
18.9	1396.67
18.92	1376.67
18.94	1506.67
18.96	1360
18.98	1456.67
19	1420
19.02	1606.67
19.04	1586.67
19.06	1403.33
19.08	1600
19.1	1456.67
19.12	1496.67
19.14	1520
19.16	1476.67
19.18	1526.67
19.2	1473.33
19.22	1593.33
19.24	1630
19.26	1466.67
19.28	1583.33
19.3	1526.67
19.32	1566.67
19.34	1556.67
19.36	1656.67
19.38	1466.67
19.4	1573.33
19.42	1693.33
19.44	1660
19.46	1450
19.48	1623.33
19.5	1566.67
19.52	1633.33
19.54	1586.67
19.56	1553.33
19.58	1576.67
19.6	1696.67
19.62	1746.67
19.64	1780
19.66	1646.67
19.68	1776.67
19.7	1646.67
19.72	1660
19.74	1820
19.76	1786.67
19.78	1720
19.8	1783.33
19.82	1813.33
19.84	1856.67
19.86	1916.67
19.88	1913.33
19.9	1873.33
19.92	1843.33
19.94	1980
19.96	1840
19.98	1930
20	1890
20.02	1916.67
20.04	1776.67
20.06	2070
20.08	1850
20.1	1806.67
20.12	1866.67
20.14	1936.67
20.16	2063.33
20.18	2030
20.2	2090
20.22	2023.33
20.24	2000
20.26	2090
20.28	2003.33
20.3	2153.33
20.32	2213.33
20.34	2443.33
20.36	2280
20.38	2620
20.4	2566.67
20.42	2630
20.44	2956.67
20.46	2900
20.48	3103.33
20.5	3253.33
20.52	3803.33
20.54	4200
20.56	4460
20.58	4943.33
20.6	5456.67
20.62	6343.33
20.64	7213.33
20.66	8313.33
20.68	9756.67
20.7	11830
20.72	14020
20.74	16610
20.76	20420
20.78	23220
20.8	23953.3
20.82	20626.7
20.84	16270
20.86	12656.7
20.88	9013.33
20.9	6350
20.92	4823.33
20.94	4186.67
20.96	3810
20.98	3246.67
21	3233.33
21.02	2833.33
21.04	2470
21.06	2490
21.08	2366.67
21.1	2113.33
21.12	1916.67
21.14	2023.33
21.16	2073.33
21.18	1863.33
21.2	1910
21.22	1810
21.24	1910
21.26	1816.67
21.28	1820
21.3	1710
21.32	1776.67
21.34	1723.33
21.36	1846.67
21.38	1700
21.4	1783.33
21.42	1673.33
21.44	1580
21.46	1730
21.48	1560
21.5	1583.33
21.52	1623.33
21.54	1646.67
21.56	1620
21.58	1623.33
21.6	1500
21.62	1420
21.64	1526.67
21.66	1546.67
21.68	1600
21.7	1556.67
21.72	1540
21.74	1623.33
21.76	1670
21.78	1640
21.8	1523.33
21.82	1556.67
21.84	1680
21.86	1630
21.88	1440
21.9	1523.33
21.92	1353.33
21.94	1443.33
21.96	1386.67
21.98	1353.33
22	1430
22.02	1493.33
22.04	1393.33
22.06	1456.67
22.08	1443.33
22.1	1446.67
22.12	1440
22.14	1433.33
22.16	1366.67
22.18	1436.67
22.2	1530
22.22	1410
22.24	1396.67
22.26	1480
22.28	1546.67
22.3	1420
22.32	1500
22.34	1430
22.36	1523.33
22.38	1423.33
22.4	1490
22.42	1433.33
22.44	1610
22.46	1410
22.48	1380
22.5	1456.67
22.52	1436.67
22.54	1443.33
22.56	1556.67
22.58	1463.33
22.6	1363.33
22.62	1386.67
22.64	1403.33
22.66	1550
22.68	1490
22.7	1426.67
22.72	1503.33
22.74	1453.33
22.76	1446.67
22.78	1363.33
22.8	1420
22.82	1493.33
22.84	1446.67
22.86	1350
22.88	1440
22.9	1440
22.92	1496.67
22.94	1390
22.96	1516.67
22.98	1256.67
23	1520
23.02	1430
23.04	1403.33
23.06	1460
23.08	1546.67
23.1	1346.67
23.12	1456.67
23.14	1466.67
23.16	1443.33
23.18	1483.33
23.2	1446.67
23.22	1530
23.24	1393.33
23.26	1410
23.28	1453.33
23.3	1526.67
23.32	1430
23.34	1370
23.36	1483.33
23.38	1473.33
23.4	1573.33
23.42	1410
23.44	1450
23.46	1470
23.48	1520
23.5	1456.67
23.52	1503.33
23.54	1413.33
23.56	1430
23.58	1416.67
23.6	1510
23.62	1436.67
23.64	1476.67
23.66	1513.33
23.68	1580
23.7	1453.33
23.72	1453.33
23.74	1436.67
23.76	1473.33
23.78	1423.33
23.8	1513.33
23.82	1440
23.84	1520
23.86	1463.33
23.88	1456.67
23.9	1560
23.92	1493.33
23.94	1516.67
23.96	1390
23.98	1516.67
24	1486.67
24.02	1443.33
24.04	1390
24.06	1443.33
24.08	1500
24.1	1640
24.12	1490
24.14	1530
24.16	1440
24.18	1316.67
24.2	1340
24.22	1553.33
24.24	1400
24.26	1513.33
24.28	1433.33
24.3	1543.33
24.32	1573.33
24.34	1460
24.36	1490
24.38	1583.33
24.4	1376.67
24.42	1483.33
24.44	1436.67
24.46	1480
24.48	1460
24.5	1486.67
24.52	1580
24.54	1476.67
24.56	1513.33
24.58	1600
24.6	1540
24.62	1480
24.64	1463.33
24.66	1416.67
24.68	1386.67
24.7	1606.67
24.72	1450
24.74	1736.67
24.76	1530
24.78	1586.67
24.8	1583.33
24.82	1610
24.84	1536.67
24.86	1473.33
24.88	1403.33
24.9	1463.33
24.92	1653.33
24.94	1496.67
24.96	1490
24.98	1483.33
25	1560
25.02	1636.67
25.04	1523.33
25.06	1520
25.08	1650
25.1	1566.67
25.12	1520
25.14	1613.33
25.16	1593.33
25.18	1533.33
25.2	1540
25.22	1610
25.24	1693.33
25.26	1633.33
25.28	1693.33
25.3	1643.33
25.32	1623.33
25.34	1696.67
25.36	1770
25.38	1673.33
25.4	1750
25.42	1650
25.44	1740
25.46	1766.67
25.48	1830
25.5	1976.67
25.52	1793.33
25.54	1963.33
25.56	2056.67
25.58	2103.33
25.6	2283.33
25.62	2113.33
25.64	2246.67
25.66	2406.67
25.68	2443.33
25.7	2606.67
25.72	2693.33
25.74	2640
25.76	2543.33
25.78	2873.33
25.8	2726.67
25.82	2746.67
25.84	2933.33
25.86	2936.67
25.88	3010
25.9	3093.33
25.92	3166.67
25.94	3296.67
25.96	3423.33
25.98	3363.33
26	3680
26.02	3870
26.04	4083.33
26.06	4273.33
26.08	4456.67
26.1	4570
26.12	4890
26.14	5123.33
26.16	5583.33
26.18	5920
26.2	6490
26.22	7196.67
26.24	8150
26.26	8923.33
26.28	10100
26.3	11800
26.32	13270
26.34	15346.7
26.36	17606.7
26.38	20336.7
26.4	23900
26.42	28303.3
26.44	34120
26.46	41766.7
26.48	51676.7
26.5	64100
26.52	78750
26.54	96543.3
26.56	112153
26.58	114837
26.6	97396.7
26.62	81040
26.64	69373.3
26.66	54513.3
26.68	38206.7
26.7	26686.7
26.72	19946.7
26.74	16360
26.76	13640
26.78	11513.3
26.8	9933.33
26.82	8523.33
26.84	7523.33
26.86	6696.67
26.88	6193.33
26.9	5480
26.92	5243.33
26.94	4726.67
26.96	4560
26.98	4076.67
27	4033.33
27.02	3700
27.04	3730
27.06	3366.67
27.08	3106.67
27.1	3033.33
27.12	3040
27.14	3063.33
27.16	2950
27.18	2753.33
27.2	2820
27.22	2683.33
27.24	2440
27.26	2603.33
27.28	2410
27.3	2350
27.32	2270
27.34	2316.67
27.36	2346.67
27.38	2150
27.4	2186.67
27.42	2293.33
27.44	2136.67
27.46	2386.67
27.48	2026.67
27.5	2140
27.52	1990
27.54	2066.67
27.56	2026.67
27.58	1916.67
27.6	2046.67
27.62	1863.33
27.64	1863.33
27.66	1873.33
27.68	1913.33
27.7	1983.33
27.72	1793.33
27.74	1840
27.76	1876.67
27.78	1943.33
27.8	1813.33
27.82	1796.67
27.84	1776.67
27.86	1683.33
27.88	1913.33
27.9	1856.67
27.92	1793.33
27.94	1733.33
27.96	1696.67
27.98	1666.67
28	1646.67
28.02	1756.67
28.04	1750
28.06	1606.67
28.08	1813.33
28.1	1696.67
28.12	1640
28.14	1766.67
28.16	1830
28.18	1643.33
28.2	1666.67
28.22	1773.33
28.24	1610
28.26	1520
28.28	1620
28.3	1600
28.32	1533.33
28.34	1673.33
28.36	1480
28.38	1673.33
28.4	1656.67
28.42	1610
28.44	1650
28.46	1606.67
28.48	1566.67
28.5	1706.67
28.52	1620
28.54	1700
28.56	1616.67
28.58	1563.33
28.6	1643.33
28.62	1660
28.64	1720
28.66	1690
28.68	1650
28.7	1760
28.72	1610
28.74	1800
28.76	1723.33
28.78	1610
28.8	1483.33
28.82	1523.33
28.84	1580
28.86	1546.67
28.88	1583.33
28.9	1490
28.92	1473.33
28.94	1556.67
28.96	1473.33
28.98	1503.33
29	1563.33
29.02	1513.33
29.04	1556.67
29.06	1516.67
29.08	1316.67
29.1	1466.67
29.12	1503.33
29.14	1553.33
29.16	1453.33
29.18	1536.67
29.2	1463.33
29.22	1450
29.24	1453.33
29.26	1486.67
29.28	1433.33
29.3	1373.33
29.32	1496.67
29.34	1340
29.36	1453.33
29.38	1346.67
29.4	1323.33
29.42	1363.33
29.44	1303.33
29.46	1343.33
29.48	1236.67
29.5	1403.33
29.52	1493.33
29.54	1473.33
29.56	1310
29.58	1313.33
29.6	1296.67
29.62	1273.33
29.64	1320
29.66	1296.67
29.68	1276.67
29.7	1310
29.72	1323.33
29.74	1360
29.76	1296.67
29.78	1296.67
29.8	1230
29.82	1320
29.84	1343.33
29.86	1293.33
29.88	1320
29.9	1303.33
29.92	1246.67
29.94	1376.67
29.96	1263.33
29.98	1300
30	1213.33
30.02	1303.33
30.04	1356.67
30.06	1263.33
30.08	1360
30.1	1370
30.12	1290
30.14	1356.67
30.16	1293.33
30.18	1323.33
30.2	1396.67
30.22	1300
30.24	1363.33
30.26	1470
30.28	1276.67
30.3	1476.67
30.32	1316.67
30.34	1283.33
30.36	1346.67
30.38	1266.67
30.4	1383.33
30.42	1323.33
30.44	1280
30.46	1280
30.48	1273.33
30.5	1256.67
30.52	1293.33
30.54	1340
30.56	1393.33
30.58	1313.33
30.6	1406.67
30.62	1270
30.64	1250
30.66	1360
30.68	1346.67
30.7	1230
30.72	1406.67
30.74	1310
30.76	1266.67
30.78	1346.67
30.8	1323.33
30.82	1403.33
30.84	1190
30.86	1276.67
30.88	1370
30.9	1343.33
30.92	1303.33
30.94	1436.67
30.96	1370
30.98	1353.33
31	1376.67
31.02	1340
31.04	1303.33
31.06	1323.33
31.08	1280
31.1	1446.67
31.12	1483.33
31.14	1296.67
31.16	1353.33
31.18	1440
31.2	1450
31.22	1386.67
31.24	1406.67
31.26	1480
31.28	1480
31.3	1513.33
31.32	1446.67
31.34	1466.67
31.36	1486.67
31.38	1576.67
31.4	1460
31.42	1466.67
31.44	1496.67
31.46	1456.67
31.48	1393.33
31.5	1406.67
31.52	1343.33
31.54	1306.67
31.56	1363.33
31.58	1290
31.6	1380
31.62	1256.67
31.64	1280
31.66	1260
31.68	1193.33
31.7	1263.33
31.72	1286.67
31.74	1190
31.76	1200
31.78	1340
31.8	1340
31.82	1370
31.84	1266.67
31.86	1283.33
31.88	1223.33
31.9	1143.33
31.92	1113.33
31.94	1123.33
31.96	1196.67
31.98	1233.33
32	1196.67
32.02	1073.33
32.04	1183.33
32.06	1260
32.08	1116.67
32.1	1166.67
32.12	1136.67
32.14	1096.67
32.16	1113.33
32.18	1183.33
32.2	1163.33
32.22	1110
32.24	1260
32.26	1200
32.28	1140
32.3	1096.67
32.32	1143.33
32.34	1223.33
32.36	1166.67
32.38	1260
32.4	1253.33
32.42	1076.67
32.44	1113.33
32.46	1150
32.48	1230
32.5	1003.33
32.52	1086.67
32.54	1033.33
32.56	1216.67
32.58	1193.33
32.6	1203.33
32.62	1203.33
32.64	1053.33
32.66	1050
32.68	1123.33
32.7	1223.33
32.72	1136.67
32.74	1123.33
32.76	1116.67
32.78	1163.33
32.8	1223.33
32.82	1123.33
32.84	1156.67
32.86	1156.67
32.88	1240
32.9	1233.33
32.92	1226.67
32.94	1216.67
32.96	1153.33
32.98	1196.67
33	1176.67
33.02	1060
33.04	1166.67
33.06	1156.67
33.08	1240
33.1	1160
33.12	1043.33
33.14	1096.67
33.16	1140
33.18	1143.33
33.2	1043.33
33.22	1083.33
33.24	1133.33
33.26	1200
33.28	1153.33
33.3	1183.33
33.32	1110
33.34	1126.67
33.36	1233.33
33.38	1140
33.4	1206.67
33.42	1163.33
33.44	1106.67
33.46	1196.67
33.48	1176.67
33.5	1100
33.52	1160
33.54	1180
33.56	1133.33
33.58	1230
33.6	1100
33.62	1150
33.64	1193.33
33.66	1076.67
33.68	1180
33.7	1146.67
33.72	1253.33
33.74	1143.33
33.76	1256.67
33.78	1073.33
33.8	1226.67
33.82	1206.67
33.84	1116.67
33.86	1230
33.88	1170
33.9	1210
33.92	1206.67
33.94	1233.33
33.96	1196.67
33.98	1146.67
34	1056.67
34.02	1273.33
34.04	1106.67
34.06	1143.33
34.08	1250
34.1	1170
34.12	1260
34.14	1203.33
34.16	1200
34.18	1103.33
34.2	1163.33
34.22	1083.33
34.24	1203.33
34.26	1143.33
34.28	1200
34.3	1206.67
34.32	1193.33
34.34	1176.67
34.36	1180
34.38	1120
34.4	1243.33
34.42	1093.33
34.44	1196.67
34.46	1226.67
34.48	1250
34.5	1130
34.52	1233.33
34.54	1153.33
34.56	1240
34.58	1243.33
34.6	1220
34.62	1173.33
34.64	1153.33
34.66	1270
34.68	1183.33
34.7	1123.33
34.72	1276.67
34.74	1163.33
34.76	1220
34.78	1096.67
34.8	1266.67
34.82	1220
34.84	1263.33
34.86	1306.67
34.88	1083.33
34.9	1203.33
34.92	1200
34.94	1263.33
34.96	1246.67
34.98	1283.33
35	1220
35.02	1313.33
35.04	1396.67
35.06	1200
35.08	1290
35.1	1306.67
35.12	1343.33
35.14	1266.67
35.16	1383.33
35.18	1370
35.2	1380
35.22	1273.33
35.24	1306.67
35.26	1330
35.28	1390
35.3	1386.67
35.32	1443.33
35.34	1466.67
35.36	1346.67
35.38	1440
35.4	1483.33
35.42	1496.67
35.44	1516.67
35.46	1660
35.48	1600
35.5	1506.67
35.52	1470
35.54	1720
35.56	1546.67
35.58	1566.67
35.6	1586.67
35.62	1610
35.64	1530
35.66	1693.33
35.68	1626.67
35.7	1580
35.72	1490
35.74	1653.33
35.76	1553.33
35.78	1520
35.8	1530
35.82	1416.67
35.84	1593.33
35.86	1656.67
35.88	1426.67
35.9	1516.67
35.92	1530
35.94	1550
35.96	1520
35.98	1500
36	1410
36.02	1716.67
36.04	1536.67
36.06	1566.67
36.08	1660
36.1	1586.67
36.12	1700
36.14	1613.33
36.16	1703.33
36.18	1913.33
36.2	1880
36.22	1823.33
36.24	2013.33
36.26	2330
36.28	2263.33
36.3	2793.33
36.32	2703.33
36.34	3056.67
36.36	3523.33
36.38	4170
36.4	5063.33
36.42	5696.67
36.44	6786.67
36.46	7303.33
36.48	7246.67
36.5	6950
36.52	6020
36.54	5443.33
36.56	5273.33
36.58	4736.67
36.6	3930
36.62	3106.67
36.64	2666.67
36.66	2600
36.68	2230
36.7	2080
36.72	2046.67
36.74	1976.67
36.76	1906.67
36.78	1603.33
36.8	1600
36.82	1620
36.84	1450
36.86	1513.33
36.88	1436.67
36.9	1390
36.92	1400
36.94	1443.33
36.96	1410
36.98	1403.33
37	1310
37.02	1373.33
37.04	1220
37.06	1210
37.08	1343.33
37.1	1180
37.12	1340
37.14	1220
37.16	1203.33
37.18	1136.67
37.2	1233.33
37.22	1206.67
37.24	1213.33
37.26	1333.33
37.28	1096.67
37.3	1180
37.32	1153.33
37.34	1276.67
37.36	1103.33
37.38	1200
37.4	1246.67
37.42	1083.33
37.44	1236.67
37.46	1320
37.48	1253.33
37.5	1193.33
37.52	1163.33
37.54	1153.33
37.56	1173.33
37.58	1173.33
37.6	1186.67
37.62	1146.67
37.64	1150
37.66	1180
37.68	1173.33
37.7	1160
37.72	1160
37.74	1106.67
37.76	1073.33
37.78	1153.33
37.8	1043.33
37.82	1106.67
37.84	1200
37.86	1136.67
37.88	1180
37.9	1193.33
37.92	1266.67
37.94	1306.67
37.96	1133.33
37.98	1253.33
38	1216.67
38.02	1046.67
38.04	1163.33
38.06	1210
38.08	1120
38.1	1143.33
38.12	1140
38.14	1133.33
38.16	1180
38.18	1073.33
38.2	1070
38.22	1106.67
38.24	1156.67
38.26	1060
38.28	1053.33
38.3	1180
38.32	1150
38.34	1100
38.36	1103.33
38.38	1066.67
38.4	1110
38.42	1153.33
38.44	1006.67
38.46	1070
38.48	1050
38.5	1083.33
38.52	1153.33
38.54	1066.67
38.56	1200
38.58	1103.33
38.6	1170
38.62	1206.67
38.64	1180
38.66	1203.33
38.68	1093.33
38.7	1156.67
38.72	1183.33
38.74	1076.67
38.76	1263.33
38.78	1256.67
38.8	1156.67
38.82	1140
38.84	1290
38.86	1153.33
38.88	1173.33
38.9	1363.33
38.92	1293.33
38.94	1270
38.96	1196.67
38.98	1490
39	1436.67
39.02	1480
39.04	1426.67
39.06	1400
39.08	1290
39.1	1626.67
39.12	1716.67
39.14	1813.33
39.16	1850
39.18	1930
39.2	2313.33
39.22	2190
39.24	2596.67
39.26	2993.33
39.28	3333.33
39.3	3910
39.32	4586.67
39.34	5820
39.36	6843.33
39.38	7653.33
39.4	7766.67
39.42	7290
39.44	6213.33
39.46	5606.67
39.48	5403.33
39.5	4886.67
39.52	4386.67
39.54	3510
39.56	2920
39.58	2423.33
39.6	2173.33
39.62	1916.67
39.64	1830
39.66	1766.67
39.68	1580
39.7	1753.33
39.72	1623.33
39.74	1546.67
39.76	1483.33
39.78	1490
39.8	1516.67
39.82	1510
39.84	1446.67
39.86	1410
39.88	1316.67
39.9	1413.33
39.92	1526.67
39.94	1370
39.96	1413.33
39.98	1570
40	1613.33
40.02	1883.33
40.04	1713.33
40.06	1910
40.08	2110
40.1	2133.33
40.12	2450
40.14	2736.67
40.16	3290
40.18	3560
40.2	3860
40.22	3856.67
40.24	3810
40.26	3363.33
40.28	3023.33
40.3	2766.67
40.32	2910
40.34	2620
40.36	2130
40.38	1763.33
40.4	1846.67
40.42	1526.67
40.44	1560
40.46	1450
40.48	1396.67
40.5	1286.67
40.52	1273.33
40.54	1323.33
40.56	1193.33
40.58	1140
40.6	1193.33
40.62	1220
40.64	1290
40.66	1210
40.68	1220
40.7	1136.67
40.72	1156.67
40.74	1203.33
40.76	1223.33
40.78	1016.67
40.8	1143.33
40.82	1173.33
40.84	1236.67
40.86	1120
40.88	1083.33
40.9	1156.67
40.92	1160
40.94	1066.67
40.96	1096.67
40.98	1173.33
41	1160
41.02	1113.33
41.04	1143.33
41.06	1126.67
41.08	1063.33
41.1	1093.33
41.12	1200
41.14	1146.67
41.16	1093.33
41.18	1066.67
41.2	1106.67
41.22	1096.67
41.24	1086.67
41.26	1160
41.28	1126.67
41.3	1083.33
41.32	1176.67
41.34	1230
41.36	1106.67
41.38	1130
41.4	1086.67
41.42	1076.67
41.44	1076.67
41.46	1030
41.48	1143.33
41.5	1053.33
41.52	1066.67
41.54	1063.33
41.56	1026.67
41.58	1106.67
41.6	1006.67
41.62	1080
41.64	1130
41.66	1136.67
41.68	1126.67
41.7	1186.67
41.72	926.667
41.74	1276.67
41.76	1173.33
41.78	1180
41.8	1200
41.82	1100
41.84	1286.67
41.86	1286.67
41.88	1163.33
41.9	1186.67
41.92	1246.67
41.94	1160
41.96	1376.67
41.98	1263.33
42	1303.33
42.02	1246.67
42.04	1286.67
42.06	1303.33
42.08	1326.67
42.1	1553.33
42.12	1550
42.14	1653.33
42.16	1820
42.18	1906.67
42.2	1933.33
42.22	2173.33
42.24	2426.67
42.26	2803.33
42.28	3146.67
42.3	3650
42.32	4093.33
42.34	4850
42.36	5250
42.38	5330
42.4	5090
42.42	4403.33
42.44	4213.33
42.46	3813.33
42.48	3806.67
42.5	3350
42.52	3000
42.54	2450
42.56	2166.67
42.58	2013.33
42.6	1673.33
42.62	1633.33
42.64	1506.67
42.66	1413.33
42.68	1333.33
42.7	1246.67
42.72	1283.33
42.74	1256.67
42.76	1226.67
42.78	1253.33
42.8	1270
42.82	1120
42.84	1150
42.86	1050
42.88	1053.33
42.9	1193.33
42.92	1093.33
42.94	1066.67
42.96	986.667
42.98	1103.33
43	1170
43.02	1036.67
43.04	1156.67
43.06	1060
43.08	1170
43.1	1130
43.12	1050
43.14	1080
43.16	1163.33
43.18	1100
43.2	1086.67
43.22	1130
43.24	956.667
43.26	910
43.28	1156.67
43.3	1150
43.32	1053.33
43.34	953.333
43.36	966.667
43.38	910
43.4	1036.67
43.42	1106.67
43.44	1066.67
43.46	986.667
43.48	963.333
43.5	1063.33
43.52	950
43.54	1016.67
43.56	956.667
43.58	1006.67
43.6	976.667
43.62	940
43.64	963.333
43.66	993.333
43.68	1113.33
[truncated: 2,066 more rows]
