# Supplementary material for: Colouration mechanism of chrysoprase: insights from colourimetry, spectroscopy and mineralogy
Source: RSC Adv. 2025 Sep 23;15(42):34926–38. doi: 10.1039/d5ra05339k (PMC12455979; doi:10.1039/d5ra05339k)
Supplement: RA-015-D5RA05339K-s001 [file RA-015-D5RA05339K-s001.zip › XRD008.TXT]

Sample
Comments
Filename	D:\TEXTSA~1\2024\SAOTU\01\240125H06\240125H06F008.raw
Goniometer	Ultima IV
Attachment	Standard Att.
ScanningMode	2Theta/Theta
ScanningType	Continuos Scanning
X-Ray	40kV/40mA
DivSlit	1.0mm
DivH.L.Slit	10mm
SctSlit	open
RecSlit	0.3mm
Start	4
Stop	85
Step	0.02
4	4433.33
4.02	4560
4.04	4456.67
4.06	4350
4.08	4303.33
4.1	4320
4.12	4016.67
4.14	4046.67
4.16	4313.33
4.18	4160
4.2	4126.67
4.22	4006.67
4.24	4070
4.26	4010
4.28	4073.33
4.3	3986.67
4.32	4173.33
4.34	3806.67
4.36	4036.67
4.38	3826.67
4.4	3746.67
4.42	3780
4.44	3833.33
4.46	3866.67
4.48	3776.67
4.5	3840
4.52	3753.33
4.54	3623.33
4.56	3813.33
4.58	3580
4.6	3716.67
4.62	3533.33
4.64	3643.33
4.66	3540
4.68	3516.67
4.7	3523.33
4.72	3573.33
4.74	3623.33
4.76	3623.33
4.78	3660
4.8	3613.33
4.82	3383.33
4.84	3366.67
4.86	3346.67
4.88	3403.33
4.9	3420
4.92	3390
4.94	3360
4.96	3466.67
4.98	3243.33
5	3436.67
5.02	3146.67
5.04	3426.67
5.06	3176.67
5.08	3176.67
5.1	3286.67
5.12	3100
5.14	3073.33
5.16	3006.67
5.18	3283.33
5.2	3010
5.22	3200
5.24	3043.33
5.26	3166.67
5.28	3013.33
5.3	3100
5.32	2930
5.34	2973.33
5.36	2980
5.38	3126.67
5.4	3083.33
5.42	2840
5.44	2990
5.46	3053.33
5.48	2963.33
5.5	2886.67
5.52	2906.67
5.54	2860
5.56	2726.67
5.58	2903.33
5.6	2843.33
5.62	3020
5.64	2796.67
5.66	2726.67
5.68	2950
5.7	2770
5.72	2746.67
5.74	2863.33
5.76	2930
5.78	2940
5.8	2913.33
5.82	2956.67
5.84	2796.67
5.86	2820
5.88	2803.33
5.9	2753.33
5.92	2873.33
5.94	2723.33
5.96	2666.67
5.98	2750
6	2873.33
6.02	2750
6.04	2640
6.06	2743.33
6.08	2630
6.1	2626.67
6.12	2610
6.14	2676.67
6.16	2720
6.18	2586.67
6.2	2610
6.22	2763.33
6.24	2563.33
6.26	2703.33
6.28	2626.67
6.3	2640
6.32	2740
6.34	2543.33
6.36	2576.67
6.38	2610
6.4	2620
6.42	2813.33
6.44	2553.33
6.46	2590
6.48	2510
6.5	2603.33
6.52	2576.67
6.54	2603.33
6.56	2673.33
6.58	2693.33
6.6	2650
6.62	2716.67
6.64	2603.33
6.66	2636.67
6.68	2583.33
6.7	2476.67
6.72	2620
6.74	2773.33
6.76	2560
6.78	2590
6.8	2523.33
6.82	2586.67
6.84	2740
6.86	2563.33
6.88	2733.33
6.9	2543.33
6.92	2710
6.94	2576.67
6.96	2533.33
6.98	2583.33
7	2620
7.02	2696.67
7.04	2656.67
7.06	2646.67
7.08	2563.33
7.1	2516.67
7.12	2540
7.14	2583.33
7.16	2603.33
7.18	2636.67
7.2	2686.67
7.22	2660
7.24	2563.33
7.26	2750
7.28	2660
7.3	2650
7.32	2616.67
7.34	2636.67
7.36	2636.67
7.38	2683.33
7.4	2593.33
7.42	2606.67
7.44	2650
7.46	2506.67
7.48	2533.33
7.5	2463.33
7.52	2606.67
7.54	2663.33
7.56	2556.67
7.58	2690
7.6	2543.33
7.62	2363.33
7.64	2460
7.66	2793.33
7.68	2620
7.7	2523.33
7.72	2696.67
7.74	2520
7.76	2746.67
7.78	2490
7.8	2443.33
7.82	2730
7.84	2470
7.86	2680
7.88	2773.33
7.9	2463.33
7.92	2640
7.94	2486.67
7.96	2600
7.98	2730
8	2610
8.02	2616.67
8.04	2743.33
8.06	2603.33
8.08	2500
8.1	2570
8.12	2616.67
8.14	2580
8.16	2576.67
8.18	2646.67
8.2	2813.33
8.22	2700
8.24	2693.33
8.26	2713.33
8.28	2703.33
8.3	2563.33
8.32	2656.67
8.34	2810
8.36	2810
8.38	2896.67
8.4	2746.67
8.42	2723.33
8.44	2706.67
8.46	2630
8.48	2490
8.5	2683.33
8.52	2876.67
8.54	2690
8.56	2816.67
8.58	2686.67
8.6	2630
8.62	2786.67
8.64	2710
8.66	2756.67
8.68	2673.33
8.7	2920
8.72	2813.33
8.74	2710
8.76	2773.33
8.78	2833.33
8.8	2740
8.82	2720
8.84	2720
8.86	2840
8.88	2760
8.9	2850
8.92	2716.67
8.94	2733.33
8.96	2690
8.98	2860
9	2723.33
9.02	2786.67
9.04	2676.67
9.06	2770
9.08	2770
9.1	2636.67
9.12	2686.67
9.14	2630
9.16	2776.67
9.18	2810
9.2	2873.33
9.22	2586.67
9.24	2666.67
9.26	2603.33
9.28	2610
9.3	2593.33
9.32	2546.67
9.34	2546.67
9.36	2526.67
9.38	2473.33
9.4	2600
9.42	2356.67
9.44	2616.67
9.46	2440
9.48	2536.67
9.5	2410
9.52	2540
9.54	2376.67
9.56	2456.67
9.58	2483.33
9.6	2433.33
9.62	2426.67
9.64	2520
9.66	2456.67
9.68	2456.67
9.7	2473.33
9.72	2423.33
9.74	2443.33
9.76	2253.33
9.78	2386.67
9.8	2343.33
9.82	2213.33
9.84	2240
9.86	2310
9.88	2306.67
9.9	2233.33
9.92	2240
9.94	2200
9.96	2270
9.98	2290
10	2350
10.02	2116.67
10.04	2226.67
10.06	1950
10.08	2173.33
10.1	2186.67
10.12	2120
10.14	2216.67
10.16	2063.33
10.18	2160
10.2	2096.67
10.22	2200
10.24	2156.67
10.26	2130
10.28	2183.33
10.3	2190
10.32	2113.33
10.34	2260
10.36	2110
10.38	2320
10.4	2196.67
10.42	2283.33
10.44	2240
10.46	2140
10.48	2133.33
10.5	2146.67
10.52	2236.67
10.54	2173.33
10.56	2296.67
10.58	2040
10.6	2016.67
10.62	2040
10.64	2176.67
10.66	2163.33
10.68	2033.33
10.7	2200
10.72	2133.33
10.74	2126.67
10.76	2056.67
10.78	2173.33
10.8	2093.33
10.82	2080
10.84	2146.67
10.86	2103.33
10.88	2120
10.9	1900
10.92	1866.67
10.94	2113.33
10.96	2026.67
10.98	2103.33
11	2243.33
11.02	2090
11.04	2310
11.06	2113.33
11.08	2040
11.1	2090
11.12	1990
11.14	2070
11.16	2046.67
11.18	2023.33
11.2	2206.67
11.22	2100
11.24	2056.67
11.26	2043.33
11.28	2030
11.3	2133.33
11.32	2150
11.34	2150
11.36	2106.67
11.38	1873.33
11.4	1950
11.42	2070
11.44	1950
11.46	2030
11.48	2143.33
11.5	2046.67
11.52	2126.67
11.54	2053.33
11.56	1883.33
11.58	2023.33
11.6	1946.67
11.62	1850
11.64	1993.33
11.66	2100
11.68	2036.67
11.7	2120
11.72	1900
11.74	1990
11.76	1943.33
11.78	2046.67
11.8	2023.33
11.82	1983.33
11.84	2000
11.86	2026.67
11.88	2073.33
11.9	1966.67
11.92	1963.33
11.94	2066.67
11.96	2183.33
11.98	2070
12	2003.33
12.02	1883.33
12.04	1846.67
12.06	2043.33
12.08	1980
12.1	2096.67
12.12	2040
12.14	1836.67
12.16	1893.33
12.18	1990
12.2	1976.67
12.22	2050
12.24	2023.33
12.26	2060
12.28	2130
12.3	1933.33
12.32	2176.67
12.34	2023.33
12.36	1890
12.38	1856.67
12.4	2130
12.42	2020
12.44	2000
12.46	2036.67
12.48	2003.33
12.5	2010
12.52	1946.67
12.54	1983.33
12.56	1960
12.58	1946.67
12.6	2000
12.62	1963.33
12.64	1873.33
12.66	1913.33
12.68	1930
12.7	1856.67
12.72	2010
12.74	2053.33
12.76	1973.33
12.78	2013.33
12.8	2003.33
12.82	1830
12.84	2083.33
12.86	1823.33
12.88	1970
12.9	1970
12.92	1840
12.94	1990
12.96	1923.33
12.98	1946.67
13	2096.67
13.02	2096.67
13.04	2000
13.06	1893.33
13.08	1976.67
13.1	2040
13.12	1946.67
13.14	1856.67
13.16	1940
13.18	1890
13.2	1903.33
13.22	1976.67
13.24	1890
13.26	1943.33
13.28	1953.33
13.3	2093.33
13.32	1780
13.34	1933.33
13.36	1856.67
13.38	1926.67
13.4	1986.67
13.42	1930
13.44	1986.67
13.46	1963.33
13.48	1930
13.5	1943.33
13.52	1910
13.54	1796.67
13.56	1970
13.58	1916.67
13.6	2000
13.62	1873.33
13.64	1900
13.66	1926.67
13.68	1926.67
13.7	1890
13.72	1830
13.74	1930
13.76	2080
13.78	2020
13.8	1966.67
13.82	1876.67
13.84	2050
13.86	1963.33
13.88	2133.33
13.9	1950
13.92	1893.33
13.94	1886.67
13.96	1890
13.98	1913.33
14	1846.67
14.02	1926.67
14.04	1930
14.06	1880
14.08	1853.33
14.1	1890
14.12	1906.67
14.14	1926.67
14.16	1956.67
14.18	1840
14.2	1816.67
14.22	1833.33
14.24	2066.67
14.26	1906.67
14.28	1936.67
14.3	1813.33
14.32	1933.33
14.34	1920
14.36	2016.67
14.38	1970
14.4	2043.33
14.42	2033.33
14.44	1880
14.46	2113.33
14.48	1986.67
14.5	1946.67
14.52	1796.67
14.54	1900
14.56	1983.33
14.58	2010
14.6	1830
14.62	1923.33
14.64	1923.33
14.66	1880
14.68	1916.67
14.7	1896.67
14.72	2053.33
14.74	1953.33
14.76	1936.67
14.78	1686.67
14.8	1750
14.82	1863.33
14.84	1880
14.86	1856.67
14.88	1870
14.9	1780
14.92	1960
14.94	1953.33
14.96	2033.33
14.98	1973.33
15	2100
15.02	1910
15.04	1850
15.06	1893.33
15.08	1956.67
15.1	1856.67
15.12	1953.33
15.14	1990
15.16	1953.33
15.18	2043.33
15.2	2053.33
15.22	2136.67
15.24	1930
15.26	1896.67
15.28	2036.67
15.3	2110
15.32	2126.67
15.34	2036.67
15.36	2216.67
15.38	2026.67
15.4	2236.67
15.42	2066.67
15.44	2113.33
15.46	1980
15.48	2043.33
15.5	2210
15.52	2140
15.54	1960
15.56	2066.67
15.58	2070
15.6	1966.67
15.62	1936.67
15.64	1880
15.66	1976.67
15.68	1990
15.7	2036.67
15.72	1976.67
15.74	1946.67
15.76	1880
15.78	1933.33
15.8	1840
15.82	1826.67
15.84	1990
15.86	1930
15.88	2013.33
15.9	1980
15.92	1916.67
15.94	1856.67
15.96	2036.67
15.98	2010
16	1840
16.02	1993.33
16.04	1796.67
16.06	1923.33
16.08	1826.67
16.1	1733.33
16.12	1846.67
16.14	1980
16.16	1893.33
16.18	1993.33
16.2	2003.33
16.22	1956.67
16.24	1976.67
16.26	1873.33
16.28	1790
16.3	1766.67
16.32	1883.33
16.34	1940
16.36	2053.33
16.38	2043.33
16.4	1833.33
16.42	1766.67
16.44	1910
16.46	1910
16.48	1950
16.5	1943.33
16.52	1840
16.54	1816.67
16.56	1870
16.58	1966.67
16.6	1776.67
16.62	1870
16.64	1850
16.66	1886.67
16.68	1916.67
16.7	1793.33
16.72	1780
16.74	1816.67
16.76	1906.67
16.78	1860
16.8	1896.67
16.82	1910
16.84	1960
16.86	1823.33
16.88	1976.67
16.9	1800
16.92	1856.67
16.94	1996.67
16.96	1806.67
16.98	1956.67
17	1930
17.02	1830
17.04	1900
17.06	1903.33
17.08	1916.67
17.1	1933.33
17.12	1886.67
17.14	1770
17.16	1903.33
17.18	1903.33
17.2	1860
17.22	1943.33
17.24	1923.33
17.26	2046.67
17.28	1930
17.3	1776.67
17.32	1943.33
17.34	1880
17.36	1973.33
17.38	1866.67
17.4	1836.67
17.42	1896.67
17.44	1973.33
17.46	1980
17.48	1956.67
17.5	2000
17.52	1953.33
17.54	1966.67
17.56	1836.67
17.58	1923.33
17.6	1976.67
17.62	2016.67
17.64	1950
17.66	1823.33
17.68	2030
17.7	2010
17.72	1833.33
17.74	1933.33
17.76	1753.33
17.78	1976.67
17.8	1883.33
17.82	2026.67
17.84	2063.33
17.86	2046.67
17.88	2023.33
17.9	1926.67
17.92	2060
17.94	1990
17.96	2183.33
17.98	2030
18	2146.67
18.02	2136.67
18.04	2243.33
18.06	2026.67
18.08	2100
18.1	2066.67
18.12	2246.67
18.14	2053.33
18.16	2230
18.18	2150
18.2	2203.33
18.22	2186.67
18.24	2250
18.26	2403.33
18.28	2333.33
18.3	2443.33
18.32	2273.33
18.34	2510
18.36	2250
18.38	2433.33
18.4	2443.33
18.42	2563.33
18.44	2716.67
18.46	2730
18.48	2780
18.5	2763.33
18.52	2773.33
18.54	2826.67
18.56	2770
18.58	2790
18.6	2776.67
18.62	2726.67
18.64	2753.33
18.66	2793.33
18.68	2970
18.7	2766.67
18.72	2783.33
18.74	2630
18.76	2603.33
18.78	2443.33
18.8	2550
18.82	2173.33
18.84	2336.67
18.86	2360
18.88	2360
18.9	2423.33
18.92	2323.33
18.94	2333.33
18.96	2320
18.98	2206.67
19	2303.33
19.02	2226.67
19.04	2196.67
19.06	2210
19.08	2266.67
19.1	2293.33
19.12	2056.67
19.14	2426.67
19.16	2200
19.18	2233.33
19.2	2226.67
19.22	2253.33
19.24	2183.33
19.26	2366.67
19.28	2420
19.3	2170
19.32	2340
19.34	2440
19.36	2490
19.38	2443.33
19.4	2290
19.42	2513.33
19.44	2450
19.46	2383.33
19.48	2313.33
19.5	2396.67
19.52	2450
19.54	2330
19.56	2386.67
19.58	2456.67
19.6	2426.67
19.62	2450
19.64	2506.67
19.66	2430
19.68	2600
19.7	2420
19.72	2386.67
19.74	2590
19.76	2576.67
19.78	2616.67
19.8	2633.33
19.82	2770
19.84	2630
19.86	2623.33
19.88	2773.33
19.9	2900
19.92	2920
19.94	2760
19.96	2933.33
19.98	2750
20	2896.67
20.02	2720
20.04	2740
20.06	2626.67
20.08	2693.33
20.1	2730
20.12	2730
20.14	2790
20.16	2546.67
20.18	2613.33
20.2	2783.33
20.22	2693.33
20.24	2686.67
20.26	2903.33
20.28	3020
20.3	2883.33
20.32	3073.33
20.34	2973.33
20.36	3116.67
20.38	3096.67
20.4	2940
20.42	3286.67
20.44	3310
20.46	3420
20.48	3346.67
20.5	3620
20.52	3973.33
20.54	3836.67
20.56	4340
20.58	4516.67
20.6	4626.67
20.62	5016.67
20.64	5033.33
20.66	5813.33
20.68	6286.67
20.7	6483.33
20.72	7460
20.74	8413.33
20.76	9233.33
20.78	10033.3
20.8	10023.3
20.82	9356.67
20.84	8660
20.86	7500
20.88	6263.33
20.9	5043.33
20.92	4613.33
20.94	3913.33
20.96	3760
20.98	3313.33
21	3283.33
21.02	2963.33
21.04	2806.67
21.06	2940
21.08	2863.33
21.1	2696.67
21.12	2750
21.14	2563.33
21.16	2596.67
21.18	2600
21.2	2546.67
21.22	2526.67
21.24	2290
21.26	2563.33
21.28	2286.67
21.3	2140
21.32	2250
21.34	2146.67
21.36	2196.67
21.38	2370
21.4	2366.67
21.42	2180
21.44	2266.67
21.46	2023.33
21.48	2256.67
21.5	2260
21.52	2446.67
21.54	2233.33
21.56	2166.67
21.58	2113.33
21.6	2320
21.62	2296.67
21.64	2220
21.66	2230
21.68	2166.67
21.7	2103.33
21.72	2176.67
21.74	2156.67
21.76	2160
21.78	2116.67
21.8	2080
21.82	2120
21.84	1956.67
21.86	2023.33
21.88	2143.33
21.9	2100
21.92	2190
21.94	2106.67
21.96	2146.67
21.98	2040
22	2150
22.02	2290
22.04	2000
22.06	2066.67
22.08	2213.33
22.1	2173.33
22.12	2120
22.14	2123.33
22.16	1996.67
22.18	1930
22.2	2106.67
22.22	2123.33
22.24	2260
22.26	2083.33
22.28	2006.67
22.3	2053.33
22.32	2030
22.34	1953.33
22.36	2093.33
22.38	2080
22.4	2193.33
22.42	2153.33
22.44	2023.33
22.46	2040
22.48	1963.33
22.5	2033.33
22.52	2060
22.54	2000
22.56	2126.67
22.58	2286.67
22.6	2163.33
22.62	2160
22.64	2040
22.66	2130
22.68	2070
22.7	2123.33
22.72	2070
22.74	2106.67
22.76	2143.33
22.78	2153.33
22.8	2106.67
22.82	2253.33
22.84	2120
22.86	2103.33
22.88	1906.67
22.9	2160
22.92	2140
22.94	2070
22.96	2190
22.98	2103.33
23	2190
23.02	2150
23.04	2320
23.06	2270
23.08	2193.33
23.1	2270
23.12	2173.33
23.14	2236.67
23.16	2183.33
23.18	2273.33
23.2	2183.33
23.22	2440
23.24	2263.33
23.26	2480
23.28	2440
23.3	2546.67
23.32	2470
23.34	2456.67
23.36	2526.67
23.38	2330
23.4	2390
23.42	2606.67
23.44	2483.33
23.46	2796.67
23.48	2663.33
23.5	2786.67
23.52	2826.67
23.54	2846.67
23.56	2746.67
23.58	3093.33
23.6	2986.67
23.62	2890
23.64	3163.33
23.66	2950
23.68	3156.67
23.7	2876.67
23.72	2936.67
23.74	2843.33
23.76	2946.67
23.78	2816.67
23.8	2823.33
23.82	2580
23.84	2716.67
23.86	2613.33
23.88	2603.33
23.9	2920
23.92	2820
23.94	2800
23.96	2793.33
23.98	2523.33
24	2473.33
24.02	2706.67
24.04	2443.33
24.06	2480
24.08	2393.33
24.1	2686.67
24.12	2586.67
24.14	2586.67
24.16	2696.67
24.18	2506.67
24.2	2553.33
24.22	2656.67
24.24	2933.33
24.26	2806.67
24.28	2743.33
24.3	2590
24.32	2826.67
24.34	2716.67
24.36	2556.67
24.38	2710
24.4	2636.67
24.42	2523.33
24.44	2756.67
24.46	2680
24.48	2573.33
24.5	2663.33
24.52	2526.67
24.54	2346.67
24.56	2520
24.58	2483.33
24.6	2440
24.62	2410
24.64	2440
24.66	2480
24.68	2506.67
24.7	2450
24.72	2350
24.74	2373.33
24.76	2433.33
24.78	2386.67
24.8	2473.33
24.82	2310
24.84	2303.33
24.86	2310
24.88	2343.33
24.9	2516.67
24.92	2503.33
24.94	2546.67
24.96	2266.67
24.98	2423.33
25	2366.67
25.02	2373.33
25.04	2280
25.06	2366.67
25.08	2310
25.1	2286.67
25.12	2263.33
25.14	2470
25.16	2440
25.18	2333.33
25.2	2400
25.22	2320
25.24	2453.33
25.26	2410
25.28	2476.67
25.3	2393.33
25.32	2500
25.34	2490
25.36	2580
25.38	2433.33
25.4	2363.33
25.42	2390
25.44	2526.67
25.46	2336.67
25.48	2580
25.5	2606.67
25.52	2556.67
25.54	2623.33
25.56	2660
25.58	2740
25.6	2766.67
25.62	2773.33
25.64	2836.67
25.66	2906.67
25.68	3003.33
25.7	2983.33
25.72	3100
25.74	2930
25.76	3123.33
25.78	3343.33
25.8	3213.33
25.82	3270
25.84	3350
25.86	3430
25.88	3640
25.9	3733.33
25.92	3776.67
25.94	3896.67
25.96	3706.67
25.98	3853.33
26	4210
26.02	4176.67
26.04	4550
26.06	4543.33
26.08	4893.33
26.1	4923.33
26.12	5233.33
26.14	5443.33
26.16	6113.33
26.18	6536.67
26.2	6690
26.22	7583.33
26.24	7873.33
26.26	8336.67
26.28	9686.67
26.3	10516.7
26.32	11386.7
26.34	12643.3
26.36	13870
26.38	15580
26.4	17413.3
26.42	19696.7
26.44	21893.3
26.46	24953.3
26.48	28056.7
26.5	32920
26.52	37700
26.54	43440
26.56	48503.3
26.58	49216.7
26.6	47060
26.62	41990
26.64	37206.7
26.66	32000
26.68	26070
26.7	21436.7
26.72	17270
26.74	14583.3
26.76	12400
26.78	10803.3
26.8	9800
26.82	8610
26.84	7836.67
26.86	6936.67
26.88	6300
26.9	5873.33
26.92	5593.33
26.94	5066.67
26.96	4946.67
26.98	4260
27	4086.67
27.02	4096.67
27.04	4066.67
27.06	3856.67
27.08	3660
27.1	3626.67
27.12	3456.67
27.14	3316.67
27.16	3336.67
27.18	3443.33
27.2	3466.67
27.22	3320
27.24	3280
27.26	2966.67
27.28	3030
27.3	2896.67
27.32	2700
27.34	2910
27.36	2730
27.38	2916.67
27.4	2986.67
27.42	2840
27.44	2693.33
27.46	2660
27.48	2616.67
27.5	2646.67
27.52	2766.67
27.54	2586.67
27.56	2563.33
27.58	2706.67
27.6	2466.67
27.62	2460
27.64	2560
27.66	2406.67
27.68	2416.67
27.7	2500
27.72	2520
27.74	2630
27.76	2580
27.78	2510
27.8	2443.33
27.82	2383.33
27.84	2490
27.86	2286.67
27.88	2440
27.9	2336.67
27.92	2443.33
27.94	2483.33
27.96	2526.67
27.98	2266.67
28	2413.33
28.02	2546.67
28.04	2436.67
28.06	2610
28.08	2466.67
28.1	2390
28.12	2426.67
28.14	2390
28.16	2406.67
28.18	2436.67
28.2	2376.67
28.22	2436.67
28.24	2533.33
28.26	2596.67
28.28	2406.67
28.3	2440
28.32	2506.67
28.34	2373.33
28.36	2526.67
28.38	2520
28.4	2463.33
28.42	2610
28.44	2750
28.46	2913.33
28.48	2750
28.5	2610
28.52	2763.33
28.54	2760
28.56	2806.67
28.58	2890
28.6	2640
28.62	2900
28.64	2900
28.66	2946.67
28.68	2730
28.7	2800
28.72	2756.67
28.74	2693.33
28.76	2803.33
28.78	2626.67
28.8	2660
28.82	2496.67
28.84	2530
28.86	2536.67
28.88	2680
28.9	2676.67
28.92	2523.33
28.94	2533.33
28.96	2406.67
28.98	2626.67
29	2576.67
29.02	2446.67
29.04	2533.33
29.06	2533.33
29.08	2356.67
29.1	2513.33
29.12	2490
29.14	2283.33
29.16	2450
29.18	2333.33
29.2	2406.67
29.22	2180
29.24	2413.33
29.26	2356.67
29.28	2216.67
29.3	2360
29.32	2420
29.34	2550
29.36	2310
29.38	2430
29.4	2400
29.42	2360
29.44	2173.33
29.46	2500
29.48	2570
29.5	2513.33
29.52	2466.67
29.54	2436.67
29.56	2523.33
29.58	2460
29.6	2586.67
29.62	2506.67
29.64	2570
29.66	2603.33
29.68	2583.33
29.7	2420
29.72	2810
29.74	2853.33
29.76	2793.33
29.78	2753.33
29.8	2893.33
29.82	2823.33
29.84	3010
29.86	2930
29.88	3050
29.9	2910
29.92	3043.33
29.94	3200
29.96	3316.67
29.98	3363.33
30	3140
30.02	3603.33
30.04	3230
30.06	3560
30.08	3600
30.1	3516.67
30.12	3826.67
30.14	3796.67
30.16	3566.67
30.18	3743.33
30.2	3740
30.22	4030
30.24	4003.33
30.26	3833.33
30.28	3926.67
30.3	3870
30.32	3863.33
30.34	4090
30.36	3963.33
30.38	3963.33
30.4	3910
30.42	3920
30.44	3863.33
30.46	3786.67
30.48	3616.67
30.5	3513.33
30.52	3460
30.54	3423.33
30.56	3266.67
30.58	3200
30.6	3176.67
30.62	3003.33
30.64	3116.67
30.66	3016.67
30.68	2893.33
30.7	3003.33
30.72	2793.33
30.74	2753.33
30.76	2760
30.78	2716.67
30.8	2716.67
30.82	2780
30.84	2613.33
30.86	2713.33
30.88	2690
30.9	2673.33
30.92	2506.67
30.94	2763.33
30.96	2596.67
30.98	2596.67
31	2736.67
31.02	2643.33
31.04	2530
31.06	2500
31.08	2630
31.1	2516.67
31.12	2520
31.14	2456.67
31.16	2316.67
31.18	2366.67
31.2	2476.67
31.22	2336.67
31.24	2210
31.26	2253.33
31.28	2396.67
31.3	2286.67
31.32	2440
31.34	2446.67
31.36	2280
31.38	2186.67
31.4	2266.67
31.42	2323.33
31.44	2263.33
31.46	2226.67
31.48	2270
31.5	2190
31.52	2010
31.54	2170
31.56	2140
31.58	2090
31.6	2016.67
31.62	2100
31.64	2023.33
31.66	2120
31.68	2016.67
31.7	1923.33
31.72	2083.33
31.74	2003.33
31.76	2020
31.78	2090
31.8	2060
31.82	1930
31.84	1860
31.86	1846.67
31.88	1836.67
31.9	1966.67
31.92	1913.33
31.94	1810
31.96	1973.33
31.98	1990
32	1946.67
32.02	1886.67
32.04	1940
32.06	1836.67
32.08	2000
32.1	2050
32.12	1630
32.14	1886.67
32.16	1816.67
32.18	1963.33
32.2	1800
32.22	1923.33
32.24	1703.33
32.26	1840
32.28	1793.33
32.3	1856.67
32.32	1783.33
32.34	1773.33
32.36	1823.33
32.38	1866.67
32.4	1740
32.42	1793.33
32.44	1843.33
32.46	1753.33
32.48	1733.33
32.5	1806.67
32.52	1706.67
32.54	1903.33
32.56	1830
32.58	1806.67
32.6	1836.67
32.62	1856.67
32.64	1920
32.66	1906.67
32.68	1726.67
32.7	1666.67
32.72	1773.33
32.74	1913.33
32.76	1873.33
32.78	1830
32.8	1766.67
32.82	1776.67
32.84	1773.33
32.86	1836.67
32.88	1906.67
32.9	1730
32.92	1850
32.94	1803.33
32.96	2016.67
32.98	1960
33	1996.67
33.02	1853.33
33.04	1903.33
33.06	1866.67
33.08	1840
33.1	1743.33
33.12	1930
33.14	1840
33.16	1730
33.18	1853.33
33.2	1810
33.22	1853.33
33.24	1753.33
33.26	1823.33
33.28	1816.67
33.3	1806.67
33.32	1906.67
33.34	1683.33
33.36	1803.33
33.38	1783.33
33.4	1760
33.42	1853.33
33.44	1836.67
33.46	1683.33
33.48	1883.33
33.5	1873.33
33.52	1783.33
33.54	1856.67
33.56	1800
33.58	1913.33
33.6	1803.33
33.62	1806.67
33.64	1696.67
33.66	1836.67
33.68	1746.67
33.7	1740
33.72	1673.33
33.74	1743.33
33.76	1883.33
33.78	1906.67
33.8	1933.33
33.82	1746.67
33.84	1773.33
33.86	1800
33.88	1853.33
33.9	1970
33.92	1863.33
33.94	1893.33
33.96	1776.67
33.98	2023.33
34	2010
34.02	1703.33
34.04	2003.33
34.06	1826.67
34.08	1763.33
34.1	1876.67
34.12	1756.67
34.14	2066.67
34.16	1813.33
34.18	1883.33
34.2	1936.67
34.22	1990
34.24	1956.67
34.26	1846.67
34.28	1933.33
34.3	1796.67
34.32	1960
34.34	1870
34.36	1773.33
34.38	1786.67
34.4	1920
34.42	1920
34.44	1833.33
34.46	1826.67
34.48	1953.33
34.5	1930
34.52	1763.33
34.54	1870
34.56	1953.33
34.58	1916.67
34.6	1833.33
34.62	1963.33
34.64	1846.67
34.66	1926.67
34.68	2016.67
34.7	2073.33
34.72	2050
34.74	2023.33
34.76	1936.67
34.78	2050
34.8	2016.67
34.82	2010
34.84	1933.33
34.86	1916.67
34.88	2050
34.9	1873.33
34.92	1790
34.94	1886.67
34.96	2133.33
34.98	1913.33
35	1913.33
35.02	1993.33
35.04	1980
35.06	2020
35.08	2090
35.1	2030
35.12	1850
35.14	2013.33
35.16	1963.33
35.18	1930
35.2	2036.67
35.22	1943.33
35.24	1883.33
35.26	1993.33
35.28	2046.67
35.3	2090
35.32	1930
35.34	1910
35.36	1876.67
35.38	2120
35.4	2183.33
35.42	2140
35.44	2080
35.46	2266.67
35.48	2186.67
35.5	2160
35.52	2170
35.54	2373.33
35.56	2240
35.58	2243.33
35.6	2213.33
35.62	2470
35.64	2426.67
35.66	2416.67
35.68	2163.33
35.7	2286.67
35.72	2290
35.74	2346.67
35.76	2446.67
35.78	2343.33
35.8	2326.67
35.82	2356.67
35.84	2476.67
35.86	2450
35.88	2546.67
35.9	2353.33
35.92	2460
35.94	2633.33
35.96	2476.67
35.98	2683.33
36	2736.67
36.02	2726.67
36.04	2713.33
36.06	2816.67
36.08	2806.67
36.1	2836.67
36.12	2803.33
36.14	2966.67
36.16	2910
36.18	2930
36.2	2710
36.22	2836.67
36.24	2856.67
36.26	2983.33
36.28	3030
36.3	2916.67
36.32	3250
36.34	3180
36.36	3166.67
36.38	3693.33
36.4	3480
36.42	3990
36.44	4056.67
36.46	4173.33
36.48	4440
36.5	4210
36.52	4180
36.54	3990
36.56	3866.67
36.58	3780
36.6	3303.33
36.62	3183.33
36.64	3016.67
36.66	2850
36.68	2786.67
36.7	2506.67
36.72	2510
36.74	2543.33
36.76	2603.33
36.78	2396.67
36.8	2393.33
36.82	2370
36.84	2080
36.86	2393.33
36.88	2196.67
36.9	2016.67
36.92	2180
36.94	2130
36.96	2150
36.98	2080
37	2030
37.02	2243.33
37.04	2016.67
37.06	2083.33
37.08	2010
37.1	1830
37.12	1870
37.14	1993.33
37.16	2030
37.18	1903.33
37.2	1866.67
37.22	1980
37.24	1893.33
37.26	2060
37.28	1760
37.3	2020
37.32	1883.33
37.34	1780
37.36	1880
37.38	1853.33
37.4	1883.33
37.42	1903.33
37.44	1933.33
37.46	1903.33
37.48	1733.33
37.5	1903.33
37.52	1940
37.54	1813.33
37.56	1786.67
37.58	1916.67
37.6	1823.33
37.62	1936.67
37.64	1823.33
37.66	1846.67
37.68	1826.67
37.7	1936.67
37.72	1820
37.74	1790
37.76	1926.67
37.78	1793.33
37.8	1736.67
37.82	1716.67
37.84	1936.67
37.86	1806.67
37.88	1803.33
37.9	1816.67
37.92	1916.67
37.94	1920
37.96	1763.33
37.98	1863.33
38	1896.67
38.02	1953.33
38.04	1800
38.06	1900
38.08	1910
38.1	1783.33
38.12	1733.33
38.14	1733.33
38.16	1903.33
38.18	1786.67
38.2	1766.67
38.22	1860
38.24	1710
38.26	1680
38.28	1873.33
38.3	1726.67
38.32	1796.67
38.34	1853.33
38.36	1743.33
38.38	1750
38.4	1763.33
38.42	1813.33
38.44	1800
38.46	1910
38.48	1736.67
38.5	1813.33
38.52	1730
38.54	1850
38.56	1706.67
38.58	1753.33
38.6	1823.33
38.62	1790
38.64	1770
38.66	1806.67
38.68	1723.33
38.7	1813.33
38.72	1693.33
38.74	1800
38.76	1826.67
38.78	1820
38.8	1866.67
38.82	1780
38.84	1773.33
38.86	1876.67
38.88	1783.33
38.9	1793.33
38.92	1850
38.94	1946.67
38.96	1930
38.98	1963.33
39	1920
39.02	1870
39.04	2003.33
39.06	1890
39.08	2083.33
39.1	2010
39.12	2210
39.14	2240
39.16	2233.33
39.18	2316.67
39.2	2533.33
39.22	2640
39.24	2640
39.26	2826.67
39.28	2946.67
39.3	3300
39.32	3363.33
39.34	3476.67
39.36	4123.33
39.38	4223.33
39.4	4726.67
39.42	4606.67
39.44	4276.67
39.46	4256.67
39.48	3736.67
39.5	3633.33
39.52	3520
39.54	3306.67
39.56	2873.33
39.58	2603.33
39.6	2663.33
39.62	2483.33
39.64	2193.33
39.66	2283.33
39.68	2260
39.7	2200
39.72	2193.33
39.74	2093.33
39.76	2163.33
39.78	1933.33
39.8	2016.67
39.82	1986.67
39.84	2030
39.86	1910
39.88	2033.33
39.9	2033.33
39.92	2063.33
39.94	1943.33
39.96	1993.33
39.98	2163.33
40	2130
40.02	1950
40.04	2086.67
40.06	2253.33
40.08	2433.33
40.1	2310
40.12	2400
40.14	2373.33
40.16	2453.33
40.18	2566.67
40.2	2476.67
40.22	2933.33
40.24	2676.67
40.26	2660
40.28	2550
40.3	2493.33
40.32	2383.33
40.34	2336.67
40.36	2343.33
40.38	2340
40.4	2253.33
40.42	2346.67
40.44	2150
40.46	2020
40.48	1923.33
40.5	2050
40.52	1923.33
40.54	2030
40.56	1866.67
40.58	1953.33
40.6	2073.33
40.62	1906.67
40.64	1943.33
40.66	1986.67
40.68	2090
40.7	1926.67
40.72	1866.67
40.74	1930
40.76	1946.67
40.78	2133.33
40.8	1920
40.82	1880
40.84	1923.33
40.86	2143.33
40.88	1853.33
40.9	2043.33
40.92	1956.67
40.94	1986.67
40.96	2073.33
40.98	2030
41	2026.67
41.02	2093.33
41.04	1956.67
41.06	2030
41.08	2090
41.1	2003.33
41.12	1926.67
41.14	1993.33
41.16	1730
41.18	1866.67
41.2	1980
41.22	1916.67
41.24	1836.67
41.26	1833.33
41.28	1756.67
41.3	1860
41.32	1820
41.34	1866.67
41.36	1823.33
41.38	1903.33
41.4	1836.67
41.42	1763.33
41.44	1840
41.46	1833.33
41.48	1900
41.5	1883.33
41.52	1706.67
41.54	1750
41.56	1866.67
41.58	1750
41.6	1690
41.62	1780
41.64	1833.33
41.66	1790
41.68	1856.67
41.7	1833.33
41.72	1766.67
41.74	1700
41.76	1736.67
41.78	1710
41.8	1753.33
41.82	1830
41.84	1820
41.86	1890
41.88	1833.33
41.9	1966.67
41.92	1873.33
41.94	1740
41.96	1806.67
41.98	1923.33
42	1956.67
42.02	1746.67
42.04	1963.33
42.06	1883.33
42.08	1883.33
42.1	1816.67
42.12	2036.67
42.14	2076.67
42.16	1960
42.18	2210
42.2	2153.33
42.22	2130
42.24	2376.67
42.26	2456.67
42.28	2406.67
42.3	2696.67
42.32	3046.67
42.34	3003.33
42.36	3293.33
42.38	3443.33
42.4	3143.33
42.42	3000
42.44	3170
42.46	2966.67
42.48	2923.33
42.5	2683.33
42.52	2496.67
42.54	2416.67
42.56	2280
42.58	2280
42.6	2206.67
42.62	1940
42.64	2013.33
42.66	1820
42.68	1790
42.7	1686.67
42.72	1746.67
42.74	1750
42.76	1766.67
42.78	1766.67
42.8	1746.67
42.82	1620
42.84	1740
42.86	1650
42.88	1673.33
42.9	1576.67
42.92	1660
42.94	1533.33
42.96	1560
42.98	1536.67
43	1720
43.02	1493.33
43.04	1616.67
43.06	1700
43.08	1643.33
43.1	1646.67
43.12	1610
43.14	1580
43.16	1696.67
43.18	1620
43.2	1586.67
43.22	1580
43.24	1663.33
43.26	1616.67
43.28	1660
43.3	1640
43.32	1743.33
43.34	1643.33
43.36	1646.67
43.38	1513.33
43.4	1583.33
43.42	1570
43.44	1566.67
43.46	1706.67
43.48	1650
43.5	1606.67
43.52	1740
43.54	1643.33
43.56	1500
43.58	1683.33
43.6	1623.33
43.62	1653.33
43.64	1683.33
43.66	1696.67
43.68	1626.67
[truncated: 2,066 more rows]
