# Supplementary material for: Colouration mechanism of chrysoprase: insights from colourimetry, spectroscopy and mineralogy
Source: RSC Adv. 2025 Sep 23;15(42):34926–38. doi: 10.1039/d5ra05339k (PMC12455979; doi:10.1039/d5ra05339k)
Supplement: RA-015-D5RA05339K-s001 [file RA-015-D5RA05339K-s001.zip › XRD009.TXT]

Sample
Comments
Filename	D:\TEXTSA~1\2024\SAOTU\01\240125H06\240125H06F009.raw
Goniometer	Ultima IV
Attachment	Standard Att.
ScanningMode	2Theta/Theta
ScanningType	Continuos Scanning
X-Ray	40kV/40mA
DivSlit	1.0mm
DivH.L.Slit	10mm
SctSlit	open
RecSlit	0.3mm
Start	4
Stop	85
Step	0.02
4	4026.67
4.02	4163.33
4.04	3846.67
4.06	3960
4.08	3906.67
4.1	3870
4.12	3840
4.14	3746.67
4.16	3730
4.18	3920
4.2	3756.67
4.22	3883.33
4.24	3463.33
4.26	3780
4.28	3720
4.3	3630
4.32	3500
4.34	3476.67
4.36	3490
4.38	3526.67
4.4	3443.33
4.42	3473.33
4.44	3563.33
4.46	3343.33
4.48	3310
4.5	3493.33
4.52	3283.33
4.54	3393.33
4.56	3463.33
4.58	3363.33
4.6	3200
4.62	3383.33
4.64	3226.67
4.66	3140
4.68	3270
4.7	3146.67
4.72	3086.67
4.74	3006.67
4.76	2880
4.78	3240
4.8	2993.33
4.82	2963.33
4.84	2940
4.86	2950
4.88	2970
4.9	2916.67
4.92	2880
4.94	2746.67
4.96	2836.67
4.98	2803.33
5	2700
5.02	2780
5.04	2873.33
5.06	2716.67
5.08	2663.33
5.1	2813.33
5.12	2706.67
5.14	2750
5.16	2773.33
5.18	2600
5.2	2640
5.22	2713.33
5.24	2633.33
5.26	2693.33
5.28	2673.33
5.3	2766.67
5.32	2456.67
5.34	2606.67
5.36	2560
5.38	2650
5.4	2696.67
5.42	2393.33
5.44	2636.67
5.46	2606.67
5.48	2596.67
5.5	2470
5.52	2576.67
5.54	2536.67
5.56	2493.33
5.58	2500
5.6	2466.67
5.62	2403.33
5.64	2323.33
5.66	2373.33
5.68	2400
5.7	2223.33
5.72	2373.33
5.74	2476.67
5.76	2453.33
5.78	2480
5.8	2430
5.82	2360
5.84	2350
5.86	2246.67
5.88	2300
5.9	2140
5.92	2263.33
5.94	2373.33
5.96	2336.67
5.98	2403.33
6	2296.67
6.02	2256.67
6.04	2446.67
6.06	2446.67
6.08	2240
6.1	2216.67
6.12	2253.33
6.14	2216.67
6.16	2223.33
6.18	2306.67
6.2	2346.67
6.22	2146.67
6.24	2193.33
6.26	2310
6.28	2153.33
6.3	2290
6.32	2210
6.34	2333.33
6.36	2223.33
6.38	2250
6.4	2280
6.42	2360
6.44	2180
6.46	2343.33
6.48	2293.33
6.5	2273.33
6.52	2280
6.54	2133.33
6.56	2206.67
6.58	2110
6.6	2393.33
6.62	2120
6.64	2206.67
6.66	2230
6.68	2226.67
6.7	2246.67
6.72	2240
6.74	2153.33
6.76	2203.33
6.78	2220
6.8	2313.33
6.82	2263.33
6.84	2243.33
6.86	2293.33
6.88	2343.33
6.9	2223.33
6.92	2196.67
6.94	2346.67
6.96	2080
6.98	2396.67
7	2423.33
7.02	2283.33
7.04	2266.67
7.06	2123.33
7.08	2043.33
7.1	2180
7.12	2206.67
7.14	2213.33
7.16	2260
7.18	2180
7.2	2400
7.22	2190
7.24	2280
7.26	2163.33
7.28	2150
7.3	2330
7.32	2176.67
7.34	2250
7.36	2203.33
7.38	2253.33
7.4	2190
7.42	2123.33
7.44	2353.33
7.46	2323.33
7.48	2240
7.5	2360
7.52	2340
7.54	2293.33
7.56	2286.67
7.58	2100
7.6	2193.33
7.62	2206.67
7.64	2130
7.66	2163.33
7.68	2363.33
7.7	2280
7.72	2206.67
7.74	2260
7.76	2300
7.78	2210
7.8	2206.67
7.82	2296.67
7.84	2186.67
7.86	2466.67
7.88	2383.33
7.9	2190
7.92	2206.67
7.94	2236.67
7.96	2226.67
7.98	2233.33
8	2240
8.02	2320
8.04	2210
8.06	2283.33
8.08	2256.67
8.1	2213.33
8.12	2113.33
8.14	2393.33
8.16	2243.33
8.18	2213.33
8.2	2306.67
8.22	2340
8.24	2226.67
8.26	2063.33
8.28	2220
8.3	2373.33
8.32	2356.67
8.34	2260
8.36	2266.67
8.38	2430
8.4	2240
8.42	2340
8.44	2146.67
8.46	2220
8.48	2353.33
8.5	2203.33
8.52	2310
8.54	2246.67
8.56	2286.67
8.58	2256.67
8.6	2266.67
8.62	2276.67
8.64	2346.67
8.66	2240
8.68	2406.67
8.7	2270
8.72	2303.33
8.74	2273.33
8.76	2270
8.78	2210
8.8	2243.33
8.82	2223.33
8.84	2213.33
8.86	2436.67
8.88	2273.33
8.9	2100
8.92	2353.33
8.94	2413.33
8.96	2346.67
8.98	2316.67
9	2226.67
9.02	2250
9.04	2346.67
9.06	2200
9.08	2310
9.1	2223.33
9.12	2153.33
9.14	2293.33
9.16	2266.67
9.18	2183.33
9.2	2263.33
9.22	2216.67
9.24	2180
9.26	2243.33
9.28	2226.67
9.3	2160
9.32	2176.67
9.34	2243.33
9.36	2063.33
9.38	2070
9.4	2043.33
9.42	2083.33
9.44	2036.67
9.46	2053.33
9.48	2010
9.5	2133.33
9.52	2016.67
9.54	2190
9.56	1986.67
9.58	1983.33
9.6	2016.67
9.62	1966.67
9.64	1906.67
9.66	1896.67
9.68	1996.67
9.7	2033.33
9.72	2026.67
9.74	2016.67
9.76	2050
9.78	1963.33
9.8	1923.33
9.82	2143.33
9.84	1800
9.86	1850
9.88	1940
9.9	1876.67
9.92	1940
9.94	1823.33
9.96	1900
9.98	1786.67
10	1890
10.02	1923.33
10.04	1810
10.06	1966.67
10.08	1833.33
10.1	1970
10.12	1960
10.14	1863.33
10.16	1803.33
10.18	1816.67
10.2	1866.67
10.22	1636.67
10.24	1783.33
10.26	1713.33
10.28	1883.33
10.3	1756.67
10.32	1713.33
10.34	1706.67
10.36	1740
10.38	1786.67
10.4	1816.67
10.42	1666.67
10.44	1886.67
10.46	1790
10.48	1693.33
10.5	1740
10.52	1740
10.54	1723.33
10.56	1630
10.58	1633.33
10.6	1690
10.62	1773.33
10.64	1686.67
10.66	1650
10.68	1680
10.7	1733.33
10.72	1690
10.74	1703.33
10.76	1673.33
10.78	1760
10.8	1696.67
10.82	1566.67
10.84	1743.33
10.86	1516.67
10.88	1660
10.9	1726.67
10.92	1506.67
10.94	1570
10.96	1566.67
10.98	1693.33
11	1603.33
11.02	1610
11.04	1760
11.06	1573.33
11.08	1633.33
11.1	1726.67
11.12	1676.67
11.14	1710
11.16	1656.67
11.18	1546.67
11.2	1636.67
11.22	1613.33
11.24	1580
11.26	1560
11.28	1633.33
11.3	1626.67
11.32	1613.33
11.34	1613.33
11.36	1800
11.38	1640
11.4	1580
11.42	1640
11.44	1513.33
11.46	1660
11.48	1583.33
11.5	1526.67
11.52	1573.33
11.54	1720
11.56	1600
11.58	1506.67
11.6	1540
11.62	1533.33
11.64	1533.33
11.66	1626.67
11.68	1680
11.7	1730
11.72	1670
11.74	1560
11.76	1596.67
11.78	1703.33
11.8	1583.33
11.82	1540
11.84	1546.67
11.86	1486.67
11.88	1570
11.9	1583.33
11.92	1510
11.94	1526.67
11.96	1546.67
11.98	1506.67
12	1523.33
12.02	1606.67
12.04	1636.67
12.06	1650
12.08	1513.33
12.1	1520
12.12	1560
12.14	1583.33
12.16	1533.33
12.18	1500
12.2	1506.67
12.22	1523.33
12.24	1643.33
12.26	1610
12.28	1486.67
12.3	1613.33
12.32	1523.33
12.34	1600
12.36	1500
12.38	1583.33
12.4	1660
12.42	1526.67
12.44	1576.67
12.46	1613.33
12.48	1510
12.5	1473.33
12.52	1573.33
12.54	1643.33
12.56	1546.67
12.58	1600
12.6	1476.67
12.62	1616.67
12.64	1453.33
12.66	1416.67
12.68	1503.33
12.7	1590
12.72	1533.33
12.74	1493.33
12.76	1496.67
12.78	1513.33
12.8	1556.67
12.82	1593.33
12.84	1580
12.86	1536.67
12.88	1576.67
12.9	1553.33
12.92	1553.33
12.94	1416.67
12.96	1403.33
12.98	1506.67
13	1536.67
13.02	1560
13.04	1463.33
13.06	1510
13.08	1566.67
13.1	1606.67
13.12	1590
13.14	1510
13.16	1416.67
13.18	1463.33
13.2	1560
13.22	1493.33
13.24	1546.67
13.26	1530
13.28	1586.67
13.3	1543.33
13.32	1503.33
13.34	1420
13.36	1560
13.38	1596.67
13.4	1440
13.42	1516.67
13.44	1506.67
13.46	1443.33
13.48	1473.33
13.5	1573.33
13.52	1556.67
13.54	1556.67
13.56	1463.33
13.58	1346.67
13.6	1466.67
13.62	1343.33
13.64	1290
13.66	1486.67
13.68	1473.33
13.7	1513.33
13.72	1480
13.74	1586.67
13.76	1436.67
13.78	1583.33
13.8	1513.33
13.82	1483.33
13.84	1440
13.86	1430
13.88	1466.67
13.9	1260
13.92	1386.67
13.94	1523.33
13.96	1390
13.98	1396.67
14	1406.67
14.02	1383.33
14.04	1366.67
14.06	1336.67
14.08	1400
14.1	1403.33
14.12	1520
14.14	1413.33
14.16	1420
14.18	1550
14.2	1320
14.22	1396.67
14.24	1513.33
14.26	1430
14.28	1403.33
14.3	1516.67
14.32	1400
14.34	1530
14.36	1366.67
14.38	1496.67
14.4	1416.67
14.42	1356.67
14.44	1323.33
14.46	1413.33
14.48	1346.67
14.5	1496.67
14.52	1413.33
14.54	1436.67
14.56	1386.67
14.58	1400
14.6	1383.33
14.62	1433.33
14.64	1416.67
14.66	1513.33
14.68	1386.67
14.7	1390
14.72	1486.67
14.74	1313.33
14.76	1413.33
14.78	1396.67
14.8	1470
14.82	1450
14.84	1530
14.86	1423.33
14.88	1313.33
14.9	1426.67
14.92	1510
14.94	1440
14.96	1410
14.98	1530
15	1443.33
15.02	1436.67
15.04	1470
15.06	1416.67
15.08	1353.33
15.1	1413.33
15.12	1543.33
15.14	1380
15.16	1326.67
15.18	1410
15.2	1376.67
15.22	1373.33
15.24	1330
15.26	1426.67
15.28	1483.33
15.3	1470
15.32	1493.33
15.34	1460
15.36	1436.67
15.38	1356.67
15.4	1500
15.42	1406.67
15.44	1416.67
15.46	1443.33
15.48	1466.67
15.5	1383.33
15.52	1433.33
15.54	1520
15.56	1400
15.58	1436.67
15.6	1360
15.62	1430
15.64	1323.33
15.66	1426.67
15.68	1420
15.7	1470
15.72	1430
15.74	1320
15.76	1646.67
15.78	1466.67
15.8	1323.33
15.82	1446.67
15.84	1326.67
15.86	1296.67
15.88	1430
15.9	1416.67
15.92	1470
15.94	1306.67
15.96	1436.67
15.98	1426.67
16	1366.67
16.02	1486.67
16.04	1266.67
16.06	1380
16.08	1460
16.1	1303.33
16.12	1370
16.14	1390
16.16	1436.67
16.18	1296.67
16.2	1446.67
16.22	1390
16.24	1343.33
16.26	1316.67
16.28	1450
16.3	1300
16.32	1393.33
16.34	1356.67
16.36	1336.67
16.38	1326.67
16.4	1370
16.42	1443.33
16.44	1293.33
16.46	1366.67
16.48	1446.67
16.5	1306.67
16.52	1306.67
16.54	1443.33
16.56	1446.67
16.58	1396.67
16.6	1490
16.62	1216.67
16.64	1493.33
16.66	1346.67
16.68	1393.33
16.7	1286.67
16.72	1436.67
16.74	1326.67
16.76	1296.67
16.78	1416.67
16.8	1356.67
16.82	1416.67
16.84	1420
16.86	1380
16.88	1430
16.9	1446.67
16.92	1380
16.94	1436.67
16.96	1390
16.98	1330
17	1336.67
17.02	1363.33
17.04	1383.33
17.06	1330
17.08	1370
17.1	1386.67
17.12	1283.33
17.14	1340
17.16	1426.67
17.18	1463.33
17.2	1403.33
17.22	1386.67
17.24	1393.33
17.26	1396.67
17.28	1303.33
17.3	1336.67
17.32	1326.67
17.34	1343.33
17.36	1366.67
17.38	1376.67
17.4	1456.67
17.42	1443.33
17.44	1353.33
17.46	1363.33
17.48	1460
17.5	1296.67
17.52	1433.33
17.54	1436.67
17.56	1490
17.58	1416.67
17.6	1433.33
17.62	1370
17.64	1430
17.66	1293.33
17.68	1406.67
17.7	1263.33
17.72	1293.33
17.74	1346.67
17.76	1240
17.78	1276.67
17.8	1256.67
17.82	1376.67
17.84	1363.33
17.86	1326.67
17.88	1263.33
17.9	1363.33
17.92	1433.33
17.94	1453.33
17.96	1426.67
17.98	1443.33
18	1516.67
18.02	1356.67
18.04	1486.67
18.06	1356.67
18.08	1330
18.1	1343.33
18.12	1456.67
18.14	1420
18.16	1530
18.18	1373.33
18.2	1356.67
18.22	1476.67
18.24	1386.67
18.26	1413.33
18.28	1440
18.3	1356.67
18.32	1393.33
18.34	1336.67
18.36	1430
18.38	1496.67
18.4	1420
18.42	1386.67
18.44	1413.33
18.46	1370
18.48	1440
18.5	1516.67
18.52	1636.67
18.54	1576.67
18.56	1420
18.58	1510
18.6	1550
18.62	1356.67
18.64	1603.33
18.66	1420
18.68	1530
18.7	1550
18.72	1486.67
18.74	1396.67
18.76	1490
18.78	1443.33
18.8	1536.67
18.82	1383.33
18.84	1530
18.86	1426.67
18.88	1330
18.9	1490
18.92	1420
18.94	1440
18.96	1546.67
18.98	1390
19	1620
19.02	1603.33
19.04	1526.67
19.06	1513.33
19.08	1586.67
19.1	1596.67
19.12	1593.33
19.14	1566.67
19.16	1656.67
19.18	1656.67
19.2	1666.67
19.22	1680
19.24	1743.33
19.26	1766.67
19.28	1756.67
19.3	1603.33
19.32	1726.67
19.34	1706.67
19.36	1703.33
19.38	1740
19.4	1730
19.42	1690
19.44	1653.33
19.46	1750
19.48	1790
19.5	1746.67
19.52	1850
19.54	1716.67
19.56	1676.67
19.58	1700
19.6	1826.67
19.62	1813.33
19.64	1866.67
19.66	1993.33
19.68	1913.33
19.7	1743.33
19.72	2100
19.74	1993.33
19.76	2180
19.78	2050
19.8	2263.33
19.82	2183.33
19.84	2346.67
19.86	2320
19.88	2260
19.9	2370
19.92	2483.33
19.94	2543.33
19.96	2476.67
19.98	2533.33
20	2513.33
20.02	2433.33
20.04	2543.33
20.06	2366.67
20.08	2266.67
20.1	2163.33
20.12	2250
20.14	2356.67
20.16	2390
20.18	2313.33
20.2	2450
20.22	2383.33
20.24	2496.67
20.26	2410
20.28	2520
20.3	2576.67
20.32	2673.33
20.34	2640
20.36	2813.33
20.38	2846.67
20.4	2993.33
20.42	3200
20.44	3230
20.46	3230
20.48	3543.33
20.5	3790
20.52	3823.33
20.54	4163.33
20.56	4490
20.58	4896.67
20.6	5703.33
20.62	6006.67
20.64	6563.33
20.66	7703.33
20.68	8740
20.7	10176.7
20.72	12006.7
20.74	13916.7
20.76	16030
20.78	18160
20.8	19806.7
20.82	17930
20.84	14973.3
20.86	12180
20.88	9450
20.9	6976.67
20.92	5426.67
20.94	4590
20.96	4030
20.98	3403.33
21	3426.67
21.02	3096.67
21.04	2873.33
21.06	2496.67
21.08	2300
21.1	2530
21.12	2206.67
21.14	2173.33
21.16	2136.67
21.18	2006.67
21.2	1970
21.22	1896.67
21.24	1830
21.26	1986.67
21.28	1853.33
21.3	1826.67
21.32	1833.33
21.34	1983.33
21.36	1870
21.38	1830
21.4	1706.67
21.42	1776.67
21.44	1760
21.46	1810
21.48	1753.33
21.5	1616.67
21.52	1640
21.54	1690
21.56	1573.33
21.58	1510
21.6	1593.33
21.62	1506.67
21.64	1523.33
21.66	1726.67
21.68	1746.67
21.7	1503.33
21.72	1683.33
21.74	1676.67
21.76	1423.33
21.78	1566.67
21.8	1583.33
21.82	1530
21.84	1546.67
21.86	1566.67
21.88	1396.67
21.9	1530
21.92	1556.67
21.94	1710
21.96	1560
21.98	1536.67
22	1546.67
22.02	1656.67
22.04	1646.67
22.06	1576.67
22.08	1496.67
22.1	1496.67
22.12	1473.33
22.14	1506.67
22.16	1503.33
22.18	1473.33
22.2	1506.67
22.22	1513.33
22.24	1460
22.26	1476.67
22.28	1480
22.3	1450
22.32	1526.67
22.34	1540
22.36	1543.33
22.38	1523.33
22.4	1456.67
22.42	1526.67
22.44	1483.33
22.46	1536.67
22.48	1486.67
22.5	1606.67
22.52	1526.67
22.54	1413.33
22.56	1586.67
22.58	1493.33
22.6	1636.67
22.62	1396.67
22.64	1470
22.66	1460
22.68	1496.67
22.7	1490
22.72	1610
22.74	1540
22.76	1556.67
22.78	1446.67
22.8	1506.67
22.82	1473.33
22.84	1516.67
22.86	1466.67
22.88	1530
22.9	1396.67
22.92	1463.33
22.94	1403.33
22.96	1396.67
22.98	1496.67
23	1506.67
23.02	1503.33
23.04	1596.67
23.06	1473.33
23.08	1643.33
23.1	1516.67
23.12	1426.67
23.14	1366.67
23.16	1606.67
23.18	1530
23.2	1336.67
23.22	1523.33
23.24	1560
23.26	1493.33
23.28	1443.33
23.3	1620
23.32	1576.67
23.34	1603.33
23.36	1576.67
23.38	1630
23.4	1713.33
23.42	1460
23.44	1590
23.46	1483.33
23.48	1373.33
23.5	1453.33
23.52	1553.33
23.54	1576.67
23.56	1536.67
23.58	1493.33
23.6	1506.67
23.62	1483.33
23.64	1596.67
23.66	1430
23.68	1606.67
23.7	1620
23.72	1513.33
23.74	1506.67
23.76	1633.33
23.78	1586.67
23.8	1460
23.82	1553.33
23.84	1620
23.86	1506.67
23.88	1660
23.9	1503.33
23.92	1553.33
23.94	1573.33
23.96	1703.33
23.98	1513.33
24	1783.33
24.02	1593.33
24.04	1506.67
24.06	1556.67
24.08	1563.33
24.1	1553.33
24.12	1520
24.14	1573.33
24.16	1593.33
24.18	1473.33
24.2	1443.33
24.22	1600
24.24	1636.67
24.26	1560
24.28	1490
24.3	1700
24.32	1696.67
24.34	1630
24.36	1450
24.38	1570
24.4	1563.33
24.42	1533.33
24.44	1540
24.46	1516.67
24.48	1583.33
24.5	1550
24.52	1503.33
24.54	1610
24.56	1556.67
24.58	1666.67
24.6	1563.33
24.62	1563.33
24.64	1550
24.66	1706.67
24.68	1510
24.7	1410
24.72	1563.33
24.74	1586.67
24.76	1663.33
24.78	1523.33
24.8	1563.33
24.82	1703.33
24.84	1600
24.86	1550
24.88	1543.33
24.9	1620
24.92	1566.67
24.94	1613.33
24.96	1660
24.98	1573.33
25	1590
25.02	1556.67
25.04	1690
25.06	1636.67
25.08	1610
25.1	1566.67
25.12	1713.33
25.14	1613.33
25.16	1660
25.18	1710
25.2	1716.67
25.22	1640
25.24	1663.33
25.26	1760
25.28	1690
25.3	1810
25.32	1703.33
25.34	1720
25.36	1856.67
25.38	1823.33
25.4	1933.33
25.42	1923.33
25.44	1936.67
25.46	2030
25.48	2020
25.5	2050
25.52	1976.67
25.54	2056.67
25.56	2140
25.58	2286.67
25.6	2176.67
25.62	2270
25.64	2393.33
25.66	2503.33
25.68	2483.33
25.7	2593.33
25.72	2700
25.74	2850
25.76	2623.33
25.78	2853.33
25.8	3023.33
25.82	3163.33
25.84	3186.67
25.86	3286.67
25.88	3303.33
25.9	3240
25.92	3280
25.94	3516.67
25.96	3500
25.98	3696.67
26	4033.33
26.02	4133.33
26.04	4373.33
26.06	4560
26.08	4813.33
26.1	4986.67
26.12	5313.33
26.14	5663.33
26.16	6136.67
26.18	6603.33
26.2	7426.67
26.22	8133.33
26.24	9093.33
26.26	10010
26.28	11256.7
26.3	12896.7
26.32	14760
26.34	15973.3
26.36	19033.3
26.38	21230
26.4	24430
26.42	27776.7
26.44	32326.7
26.46	38826.7
26.48	45930
26.5	56523.3
26.52	67476.7
26.54	81456.7
26.56	93846.7
26.58	98240
26.6	92100
26.62	80410
26.64	68583.3
26.66	57200
26.68	44100
26.7	32743.3
26.72	25386.7
26.74	20626.7
26.76	16713.3
26.78	14003.3
26.8	11893.3
26.82	10866.7
26.84	9350
26.86	7876.67
26.88	6996.67
26.9	6376.67
26.92	5960
26.94	5486.67
26.96	5150
26.98	4830
27	4383.33
27.02	4176.67
27.04	4110
27.06	3823.33
27.08	3526.67
27.1	3583.33
27.12	3243.33
27.14	3126.67
27.16	3143.33
27.18	3093.33
27.2	2946.67
27.22	2806.67
27.24	2603.33
27.26	2696.67
27.28	2536.67
27.3	2463.33
27.32	2450
27.34	2386.67
27.36	2333.33
27.38	2466.67
27.4	2393.33
27.42	2296.67
27.44	2303.33
27.46	2316.67
27.48	2186.67
27.5	2080
27.52	2160
27.54	2233.33
27.56	2090
27.58	2036.67
27.6	2006.67
27.62	2083.33
27.64	2076.67
27.66	2066.67
27.68	2136.67
27.7	2016.67
27.72	1973.33
27.74	2056.67
27.76	2033.33
27.78	1906.67
27.8	1993.33
27.82	2023.33
27.84	1833.33
27.86	1893.33
27.88	1870
27.9	1990
27.92	1780
27.94	1796.67
27.96	1923.33
27.98	1856.67
28	1780
28.02	1700
28.04	1813.33
28.06	1850
28.08	1803.33
28.1	1796.67
28.12	1843.33
28.14	1853.33
28.16	1776.67
28.18	1946.67
28.2	1840
28.22	1836.67
28.24	1760
28.26	1766.67
28.28	1890
28.3	1813.33
28.32	1753.33
28.34	1813.33
28.36	1803.33
28.38	1763.33
28.4	1806.67
28.42	1930
28.44	1893.33
28.46	1866.67
28.48	1896.67
28.5	1796.67
28.52	1976.67
28.54	1913.33
28.56	1883.33
28.58	2006.67
28.6	2046.67
28.62	2046.67
28.64	2116.67
28.66	1910
28.68	1900
28.7	2006.67
28.72	2133.33
28.74	1976.67
28.76	2040
28.78	1823.33
28.8	1810
28.82	1726.67
28.84	1803.33
28.86	1633.33
28.88	1663.33
28.9	1740
28.92	1673.33
28.94	1630
28.96	1633.33
28.98	1653.33
29	1626.67
29.02	1503.33
29.04	1593.33
29.06	1630
29.08	1526.67
29.1	1620
29.12	1553.33
29.14	1543.33
29.16	1440
29.18	1463.33
29.2	1616.67
29.22	1476.67
29.24	1460
29.26	1453.33
29.28	1426.67
29.3	1600
29.32	1510
29.34	1626.67
29.36	1560
29.38	1436.67
29.4	1446.67
29.42	1476.67
29.44	1343.33
29.46	1516.67
29.48	1500
29.5	1563.33
29.52	1373.33
29.54	1420
29.56	1440
29.58	1440
29.6	1443.33
29.62	1483.33
29.64	1483.33
29.66	1436.67
29.68	1433.33
29.7	1420
29.72	1403.33
29.74	1356.67
29.76	1393.33
29.78	1453.33
29.8	1336.67
29.82	1346.67
29.84	1453.33
29.86	1336.67
29.88	1406.67
29.9	1346.67
29.92	1463.33
29.94	1443.33
29.96	1503.33
29.98	1500
30	1420
30.02	1453.33
30.04	1510
30.06	1450
30.08	1583.33
30.1	1426.67
30.12	1323.33
30.14	1303.33
30.16	1340
30.18	1383.33
30.2	1480
30.22	1486.67
30.24	1386.67
30.26	1480
30.28	1506.67
30.3	1453.33
30.32	1453.33
30.34	1460
30.36	1576.67
30.38	1493.33
30.4	1433.33
30.42	1426.67
30.44	1390
30.46	1466.67
30.48	1533.33
30.5	1390
30.52	1490
30.54	1493.33
30.56	1373.33
30.58	1463.33
30.6	1380
30.62	1530
30.64	1460
30.66	1496.67
30.68	1480
30.7	1436.67
30.72	1480
30.74	1410
30.76	1523.33
30.78	1366.67
30.8	1410
30.82	1546.67
30.84	1400
30.86	1433.33
30.88	1393.33
30.9	1503.33
30.92	1570
30.94	1470
30.96	1523.33
30.98	1433.33
31	1483.33
31.02	1450
31.04	1523.33
31.06	1426.67
31.08	1433.33
31.1	1453.33
31.12	1563.33
31.14	1470
31.16	1503.33
31.18	1510
31.2	1543.33
31.22	1460
31.24	1383.33
31.26	1380
31.28	1440
31.3	1400
31.32	1463.33
31.34	1480
31.36	1586.67
31.38	1473.33
31.4	1413.33
31.42	1350
31.44	1423.33
31.46	1396.67
31.48	1423.33
31.5	1403.33
31.52	1426.67
31.54	1313.33
31.56	1363.33
31.58	1376.67
31.6	1410
31.62	1273.33
31.64	1406.67
31.66	1356.67
31.68	1230
31.7	1353.33
31.72	1290
31.74	1310
31.76	1213.33
31.78	1140
31.8	1203.33
31.82	1346.67
31.84	1216.67
31.86	1273.33
31.88	1190
31.9	1270
31.92	1303.33
31.94	1226.67
31.96	1306.67
31.98	1266.67
32	1260
32.02	1173.33
32.04	1140
32.06	1123.33
32.08	1263.33
32.1	1280
32.12	1113.33
32.14	1080
32.16	1203.33
32.18	1186.67
32.2	1113.33
32.22	1200
32.24	1190
32.26	1116.67
32.28	1103.33
32.3	1223.33
32.32	1136.67
32.34	1123.33
32.36	1240
32.38	1200
32.4	1113.33
32.42	1173.33
32.44	1210
32.46	1230
32.48	1220
32.5	1126.67
32.52	1233.33
32.54	1190
32.56	1220
32.58	1113.33
32.6	1086.67
32.62	1250
32.64	1233.33
32.66	1120
32.68	1116.67
32.7	1213.33
32.72	1213.33
32.74	1196.67
32.76	1156.67
32.78	1020
32.8	1220
32.82	1160
32.84	1173.33
32.86	1220
32.88	1166.67
32.9	1243.33
32.92	1176.67
32.94	1160
32.96	1216.67
32.98	1206.67
33	1160
33.02	1160
33.04	1300
33.06	1126.67
33.08	1190
33.1	1303.33
33.12	1170
33.14	1156.67
33.16	1113.33
33.18	1193.33
33.2	1090
33.22	1096.67
33.24	1243.33
33.26	1170
33.28	1153.33
33.3	1133.33
33.32	1126.67
33.34	1133.33
33.36	1126.67
33.38	1076.67
33.4	1140
33.42	1126.67
33.44	1220
33.46	1163.33
33.48	1136.67
33.5	1050
33.52	1146.67
33.54	1216.67
33.56	1150
33.58	1243.33
33.6	1133.33
33.62	1146.67
33.64	1180
33.66	1240
33.68	1193.33
33.7	1253.33
33.72	1136.67
33.74	1200
33.76	1073.33
33.78	1300
33.8	1100
33.82	1170
33.84	1186.67
33.86	1170
33.88	1286.67
33.9	1206.67
33.92	1206.67
33.94	1216.67
33.96	1110
33.98	1233.33
34	1196.67
34.02	1280
34.04	1183.33
34.06	1173.33
34.08	1223.33
34.1	1203.33
34.12	1233.33
34.14	1230
34.16	1250
34.18	1176.67
34.2	1230
34.22	1243.33
34.24	1140
34.26	1153.33
34.28	1103.33
34.3	1260
34.32	1110
34.34	1180
34.36	1246.67
34.38	1233.33
34.4	1233.33
34.42	1190
34.44	1190
34.46	1090
34.48	1143.33
34.5	1290
34.52	1270
34.54	1213.33
34.56	1190
34.58	1243.33
34.6	1146.67
34.62	1153.33
34.64	1150
34.66	1223.33
34.68	1196.67
34.7	1090
34.72	1183.33
34.74	1240
34.76	1116.67
34.78	1283.33
34.8	1280
34.82	1206.67
34.84	1230
34.86	1270
34.88	1180
34.9	1236.67
34.92	1240
34.94	1240
34.96	1300
34.98	1196.67
35	1373.33
35.02	1330
35.04	1373.33
35.06	1166.67
35.08	1246.67
35.1	1136.67
35.12	1253.33
35.14	1313.33
35.16	1340
35.18	1226.67
35.2	1260
35.22	1323.33
35.24	1270
35.26	1276.67
35.28	1453.33
35.3	1276.67
35.32	1466.67
35.34	1403.33
35.36	1436.67
35.38	1366.67
35.4	1523.33
35.42	1386.67
35.44	1376.67
35.46	1466.67
35.48	1463.33
35.5	1493.33
35.52	1510
35.54	1530
35.56	1456.67
35.58	1593.33
35.6	1393.33
35.62	1510
35.64	1503.33
35.66	1553.33
35.68	1553.33
35.7	1560
35.72	1433.33
35.74	1496.67
35.76	1466.67
35.78	1533.33
35.8	1456.67
35.82	1486.67
35.84	1476.67
35.86	1360
35.88	1500
35.9	1400
35.92	1433.33
35.94	1523.33
35.96	1493.33
35.98	1603.33
36	1506.67
36.02	1590
36.04	1626.67
36.06	1486.67
36.08	1600
36.1	1703.33
36.12	1686.67
36.14	1653.33
36.16	1733.33
36.18	1763.33
36.2	1803.33
36.22	1896.67
36.24	2016.67
36.26	2156.67
36.28	2243.33
36.3	2293.33
36.32	2623.33
36.34	2906.67
36.36	3153.33
36.38	3380
36.4	4073.33
36.42	4913.33
36.44	5633.33
36.46	6023.33
36.48	6416.67
36.5	5973.33
36.52	5600
36.54	5126.67
36.56	4936.67
36.58	4496.67
36.6	4153.33
36.62	3443.33
36.64	3123.33
36.66	2806.67
36.68	2470
36.7	2370
36.72	2080
36.74	1896.67
36.76	1796.67
36.78	1820
36.8	1683.33
36.82	1780
36.84	1576.67
36.86	1693.33
36.88	1510
36.9	1506.67
36.92	1556.67
36.94	1496.67
36.96	1460
36.98	1363.33
37	1340
37.02	1333.33
37.04	1343.33
37.06	1340
37.08	1196.67
37.1	1396.67
37.12	1253.33
37.14	1323.33
37.16	1286.67
37.18	1283.33
37.2	1273.33
37.22	1223.33
37.24	1300
37.26	1266.67
37.28	1226.67
37.3	1293.33
37.32	1286.67
37.34	1176.67
37.36	1293.33
37.38	1213.33
37.4	1246.67
37.42	1203.33
37.44	1233.33
37.46	1276.67
37.48	1230
37.5	1170
37.52	1103.33
37.54	1143.33
37.56	1260
37.58	1180
37.6	1213.33
37.62	1240
37.64	1236.67
37.66	1116.67
37.68	1053.33
37.7	1240
37.72	1130
37.74	1103.33
37.76	1220
37.78	1143.33
37.8	1223.33
37.82	1193.33
37.84	1030
37.86	1166.67
37.88	1136.67
37.9	1150
37.92	1246.67
37.94	1193.33
37.96	1130
37.98	1026.67
38	1200
38.02	1123.33
38.04	1263.33
38.06	1270
38.08	1170
38.1	1130
38.12	1143.33
38.14	1113.33
38.16	1263.33
38.18	1170
38.2	1136.67
38.22	1200
38.24	1300
38.26	1183.33
38.28	1186.67
38.3	1286.67
38.32	1123.33
38.34	1236.67
38.36	1210
38.38	1100
38.4	1066.67
38.42	1193.33
38.44	1196.67
38.46	1153.33
38.48	1193.33
38.5	1140
38.52	1166.67
38.54	1266.67
38.56	1116.67
38.58	1153.33
38.6	1223.33
38.62	1273.33
38.64	1126.67
38.66	1270
38.68	1183.33
38.7	1240
38.72	1256.67
38.74	1216.67
38.76	1193.33
38.78	1260
38.8	1256.67
38.82	1243.33
38.84	1250
38.86	1333.33
38.88	1310
38.9	1253.33
38.92	1473.33
38.94	1443.33
38.96	1293.33
38.98	1493.33
39	1376.67
39.02	1483.33
39.04	1536.67
39.06	1453.33
39.08	1620
39.1	1676.67
39.12	1800
39.14	1883.33
39.16	1970
39.18	2030
39.2	2313.33
39.22	2353.33
39.24	2653.33
39.26	2846.67
39.28	3270
39.3	3593.33
39.32	4056.67
39.34	4993.33
39.36	5610
39.38	6376.67
39.4	6830
39.42	6396.67
39.44	5873.33
39.46	5400
39.48	5276.67
39.5	5163.33
39.52	4526.67
39.54	3883.33
39.56	3286.67
39.58	2700
39.6	2650
39.62	2283.33
39.64	2190
39.66	2040
39.68	1876.67
39.7	1750
39.72	1850
39.74	1573.33
39.76	1533.33
39.78	1540
39.8	1460
39.82	1610
39.84	1510
39.86	1593.33
39.88	1590
39.9	1546.67
39.92	1440
39.94	1593.33
39.96	1603.33
39.98	1543.33
40	1643.33
40.02	1616.67
40.04	1716.67
40.06	1843.33
40.08	1926.67
40.1	2080
40.12	2173.33
40.14	2470
40.16	2783.33
40.18	2960
40.2	3223.33
40.22	3266.67
40.24	3250
40.26	3046.67
40.28	2900
40.3	2743.33
40.32	2776.67
40.34	2520
40.36	2310
40.38	1923.33
40.4	1803.33
40.42	1700
40.44	1576.67
40.46	1470
40.48	1323.33
40.5	1523.33
40.52	1410
40.54	1350
40.56	1373.33
40.58	1213.33
40.6	1340
40.62	1193.33
40.64	1313.33
40.66	1380
40.68	1183.33
40.7	1300
40.72	1230
40.74	1156.67
40.76	1266.67
40.78	1170
40.8	1213.33
40.82	1183.33
40.84	1180
40.86	1116.67
40.88	1206.67
40.9	1140
40.92	1150
40.94	1100
40.96	1103.33
40.98	1166.67
41	1153.33
41.02	1130
41.04	1153.33
41.06	1210
41.08	1163.33
41.1	1236.67
41.12	1236.67
41.14	1076.67
41.16	1060
41.18	1230
41.2	1193.33
41.22	1240
41.24	1033.33
41.26	1140
41.28	1180
41.3	1116.67
41.32	1213.33
41.34	1196.67
41.36	1130
41.38	1140
41.4	1166.67
41.42	1263.33
41.44	1030
41.46	1190
41.48	1226.67
41.5	1160
41.52	1183.33
41.54	1243.33
41.56	1213.33
41.58	1153.33
41.6	1190
41.62	1210
41.64	1250
41.66	1276.67
41.68	1143.33
41.7	1243.33
41.72	1210
41.74	1216.67
41.76	1160
41.78	1140
41.8	1283.33
41.82	1203.33
41.84	1226.67
41.86	1306.67
41.88	1260
41.9	1306.67
41.92	1343.33
41.94	1313.33
41.96	1256.67
41.98	1436.67
42	1430
42.02	1330
42.04	1450
42.06	1466.67
42.08	1386.67
42.1	1546.67
42.12	1503.33
42.14	1643.33
42.16	1836.67
42.18	1810
42.2	1996.67
42.22	2210
42.24	2226.67
42.26	2476.67
42.28	2696.67
42.3	3066.67
42.32	3526.67
42.34	4180
42.36	4443.33
42.38	4450
42.4	4563.33
42.42	4133.33
42.44	4153.33
42.46	3610
42.48	3656.67
42.5	3420
42.52	3070
42.54	2716.67
42.56	2233.33
42.58	2096.67
42.6	1803.33
42.62	1653.33
42.64	1743.33
42.66	1566.67
42.68	1536.67
42.7	1313.33
42.72	1310
42.74	1483.33
42.76	1376.67
42.78	1120
42.8	1236.67
42.82	1123.33
42.84	1310
42.86	1223.33
42.88	1146.67
42.9	1003.33
42.92	1100
42.94	1203.33
42.96	1153.33
42.98	1053.33
43	1156.67
43.02	1113.33
43.04	1170
43.06	1183.33
43.08	1093.33
43.1	1050
43.12	1060
43.14	1103.33
43.16	1123.33
43.18	1093.33
43.2	1066.67
43.22	1076.67
43.24	1096.67
43.26	1010
43.28	1006.67
43.3	1083.33
43.32	1030
43.34	996.667
43.36	1023.33
43.38	1000
43.4	1020
43.42	996.667
43.44	950
43.46	1096.67
43.48	1013.33
43.5	1066.67
43.52	986.667
43.54	1040
43.56	960
43.58	1020
43.6	1016.67
43.62	1023.33
43.64	1176.67
43.66	1106.67
43.68	983.333
[truncated: 2,066 more rows]
