# Supplementary material for: Colouration mechanism of chrysoprase: insights from colourimetry, spectroscopy and mineralogy
Source: RSC Adv. 2025 Sep 23;15(42):34926–38. doi: 10.1039/d5ra05339k (PMC12455979; doi:10.1039/d5ra05339k)
Supplement: RA-015-D5RA05339K-s001 [file RA-015-D5RA05339K-s001.zip › XRD010.TXT]

Sample
Comments
Filename	D:\TEXTSA~1\2024\SAOTU\01\240125H06\240125H06F010.raw
Goniometer	Ultima IV
Attachment	Standard Att.
ScanningMode	2Theta/Theta
ScanningType	Continuos Scanning
X-Ray	40kV/40mA
DivSlit	1.0mm
DivH.L.Slit	10mm
SctSlit	open
RecSlit	0.3mm
Start	4
Stop	85
Step	0.02
4	4673.33
4.02	4630
4.04	4440
4.06	4680
4.08	4543.33
4.1	4480
4.12	4293.33
4.14	4506.67
4.16	4330
4.18	4456.67
4.2	4610
4.22	4356.67
4.24	4390
4.26	4153.33
4.28	4163.33
4.3	4303.33
4.32	4233.33
4.34	4263.33
4.36	4100
4.38	4240
4.4	4203.33
4.42	4193.33
4.44	4126.67
4.46	3966.67
4.48	3993.33
4.5	4016.67
4.52	4130
4.54	3920
4.56	4173.33
4.58	3906.67
4.6	3906.67
4.62	3876.67
4.64	3816.67
4.66	3713.33
4.68	3663.33
4.7	3780
4.72	3686.67
4.74	3650
4.76	3890
4.78	3483.33
4.8	3726.67
4.82	3720
4.84	3593.33
4.86	3803.33
4.88	3650
4.9	3513.33
4.92	3513.33
4.94	3613.33
4.96	3620
4.98	3626.67
5	3423.33
5.02	3476.67
5.04	3536.67
5.06	3450
5.08	3580
5.1	3416.67
5.12	3390
5.14	3566.67
5.16	3360
5.18	3406.67
5.2	3236.67
5.22	3273.33
5.24	3336.67
5.26	3390
5.28	3223.33
5.3	3250
5.32	3143.33
5.34	3430
5.36	3336.67
5.38	3266.67
5.4	3303.33
5.42	3346.67
5.44	3246.67
5.46	3156.67
5.48	3043.33
5.5	3126.67
5.52	3176.67
5.54	3463.33
5.56	3220
5.58	3330
5.6	3133.33
5.62	3056.67
5.64	3120
5.66	2980
5.68	3216.67
5.7	3210
5.72	3236.67
5.74	3146.67
5.76	3153.33
5.78	3190
5.8	2980
5.82	3200
5.84	2956.67
5.86	3126.67
5.88	3073.33
5.9	3066.67
5.92	3030
5.94	3000
5.96	3176.67
5.98	3053.33
6	2980
6.02	3146.67
6.04	3120
6.06	2920
6.08	2990
6.1	3110
6.12	3026.67
6.14	3033.33
6.16	2966.67
6.18	2953.33
6.2	3026.67
6.22	3060
6.24	2983.33
6.26	2970
6.28	3026.67
6.3	2823.33
6.32	2993.33
6.34	3060
6.36	2943.33
6.38	3066.67
6.4	2920
6.42	3013.33
6.44	2870
6.46	2843.33
6.48	3066.67
6.5	2930
6.52	3083.33
6.54	2930
6.56	2953.33
6.58	2926.67
6.6	3140
6.62	3123.33
6.64	2983.33
6.66	2953.33
6.68	2803.33
6.7	3023.33
6.72	2893.33
6.74	3093.33
6.76	3056.67
6.78	2903.33
6.8	3070
6.82	2970
6.84	2933.33
6.86	3150
6.88	2906.67
6.9	2920
6.92	3043.33
6.94	3016.67
6.96	2963.33
6.98	2940
7	2966.67
7.02	3236.67
7.04	3020
7.06	3093.33
7.08	2956.67
7.1	2883.33
7.12	2990
7.14	3116.67
7.16	3000
7.18	2913.33
7.2	2963.33
7.22	3180
7.24	3133.33
7.26	3083.33
7.28	3123.33
7.3	3116.67
7.32	3123.33
7.34	2980
7.36	3103.33
7.38	3043.33
7.4	3076.67
7.42	3120
7.44	3230
7.46	3116.67
7.48	3240
7.5	3120
7.52	3110
7.54	3133.33
7.56	3233.33
7.58	3156.67
7.6	3066.67
7.62	3033.33
7.64	2923.33
7.66	3156.67
7.68	3133.33
7.7	3193.33
7.72	3116.67
7.74	3303.33
7.76	3360
7.78	3293.33
7.8	3330
7.82	3476.67
7.84	3390
7.86	3130
7.88	3220
7.9	3386.67
7.92	3606.67
7.94	3373.33
7.96	3186.67
7.98	3406.67
8	3543.33
8.02	3600
8.04	3370
8.06	3356.67
8.08	3356.67
8.1	3560
8.12	3483.33
8.14	3580
8.16	3500
8.18	3486.67
8.2	3606.67
8.22	3653.33
8.24	3416.67
8.26	3706.67
8.28	3620
8.3	3650
8.32	3740
8.34	3603.33
8.36	3670
8.38	3420
8.4	3593.33
8.42	3756.67
8.44	3930
8.46	3873.33
8.48	3623.33
8.5	3726.67
8.52	3786.67
8.54	3713.33
8.56	3776.67
8.58	3643.33
8.6	3903.33
8.62	3833.33
8.64	3913.33
8.66	3920
8.68	4063.33
8.7	3810
8.72	3856.67
8.74	4186.67
8.76	4126.67
8.78	3953.33
8.8	3976.67
8.82	3910
8.84	4083.33
8.86	3943.33
8.88	4100
8.9	4170
8.92	4016.67
8.94	4040
8.96	3846.67
8.98	3963.33
9	4166.67
9.02	3920
9.04	3613.33
9.06	3776.67
9.08	3836.67
9.1	3846.67
9.12	4076.67
9.14	3850
9.16	3833.33
9.18	3860
9.2	3736.67
9.22	3846.67
9.24	3770
9.26	3896.67
9.28	3653.33
9.3	3606.67
9.32	3620
9.34	3570
9.36	3680
9.38	3566.67
9.4	3520
9.42	3493.33
9.44	3380
9.46	3213.33
9.48	3226.67
9.5	3296.67
9.52	3330
9.54	3270
9.56	3293.33
9.58	3226.67
9.6	2990
9.62	3166.67
9.64	3150
9.66	3033.33
9.68	2953.33
9.7	2913.33
9.72	3036.67
9.74	2900
9.76	2856.67
9.78	3006.67
9.8	2826.67
9.82	3036.67
9.84	2876.67
9.86	2893.33
9.88	2756.67
9.9	2726.67
9.92	2713.33
9.94	2753.33
9.96	2510
9.98	2723.33
10	2743.33
10.02	2833.33
10.04	2583.33
10.06	2713.33
10.08	2726.67
10.1	2690
10.12	2500
10.14	2716.67
10.16	2663.33
10.18	2683.33
10.2	2536.67
10.22	2520
10.24	2593.33
10.26	2576.67
10.28	2376.67
10.3	2456.67
10.32	2593.33
10.34	2553.33
10.36	2486.67
10.38	2543.33
10.4	2513.33
10.42	2460
10.44	2510
10.46	2413.33
10.48	2533.33
10.5	2503.33
10.52	2436.67
10.54	2446.67
10.56	2430
10.58	2293.33
10.6	2510
10.62	2373.33
10.64	2633.33
10.66	2416.67
10.68	2726.67
10.7	2473.33
10.72	2440
10.74	2570
10.76	2323.33
10.78	2566.67
10.8	2476.67
10.82	2480
10.84	2423.33
10.86	2476.67
10.88	2283.33
10.9	2326.67
10.92	2453.33
10.94	2370
10.96	2350
10.98	2280
11	2340
11.02	2286.67
11.04	2520
11.06	2346.67
11.08	2276.67
11.1	2426.67
11.12	2353.33
11.14	2460
11.16	2400
11.18	2380
11.2	2296.67
11.22	2390
11.24	2326.67
11.26	2480
11.28	2236.67
11.3	2186.67
11.32	2413.33
11.34	2366.67
11.36	2330
11.38	2243.33
11.4	2316.67
11.42	2316.67
11.44	2403.33
11.46	2206.67
11.48	2453.33
11.5	2346.67
11.52	2306.67
11.54	2276.67
11.56	2260
11.58	2453.33
11.6	2290
11.62	2386.67
11.64	2283.33
11.66	2303.33
11.68	2280
11.7	2376.67
11.72	2210
11.74	2346.67
11.76	2316.67
11.78	2233.33
11.8	2216.67
11.82	2220
11.84	2270
11.86	2346.67
11.88	2293.33
11.9	2423.33
11.92	2330
11.94	2313.33
11.96	2186.67
11.98	2260
12	2270
12.02	2330
12.04	2330
12.06	2286.67
12.08	2263.33
12.1	2253.33
12.12	2230
12.14	2243.33
12.16	2276.67
12.18	2233.33
12.2	2070
12.22	2333.33
12.24	2350
12.26	2206.67
12.28	2216.67
12.3	2246.67
12.32	2303.33
12.34	2256.67
12.36	2273.33
12.38	2076.67
12.4	2193.33
12.42	2300
12.44	2120
12.46	2280
12.48	2060
12.5	2243.33
12.52	2173.33
12.54	2270
12.56	2203.33
12.58	2136.67
12.6	2086.67
12.62	2243.33
12.64	2220
12.66	2176.67
12.68	2133.33
12.7	2306.67
12.72	2146.67
12.74	1960
12.76	2133.33
12.78	2113.33
12.8	2200
12.82	2136.67
12.84	2080
12.86	2253.33
12.88	2063.33
12.9	2230
12.92	2410
12.94	2326.67
12.96	2360
12.98	2136.67
13	2130
13.02	2130
13.04	2203.33
13.06	2310
13.08	2060
13.1	2183.33
13.12	2313.33
13.14	2326.67
13.16	2203.33
13.18	1990
13.2	2333.33
13.22	2106.67
13.24	2166.67
13.26	2156.67
13.28	2090
13.3	2060
13.32	2103.33
13.34	2120
13.36	2043.33
13.38	2270
13.4	2163.33
13.42	2063.33
13.44	2270
13.46	2336.67
13.48	2120
13.5	2000
13.52	2160
13.54	2146.67
13.56	2250
13.58	2223.33
13.6	2010
13.62	2110
13.64	2033.33
13.66	2250
13.68	2063.33
13.7	2246.67
13.72	2173.33
13.74	2056.67
13.76	2213.33
13.78	2103.33
13.8	2176.67
13.82	2136.67
13.84	2280
13.86	2066.67
13.88	2246.67
13.9	2330
13.92	2200
13.94	2013.33
13.96	2086.67
13.98	2130
14	2156.67
14.02	2223.33
14.04	2210
14.06	2020
14.08	2136.67
14.1	1976.67
14.12	2213.33
14.14	2180
14.16	2116.67
14.18	2216.67
14.2	1966.67
14.22	2016.67
14.24	2090
14.26	2160
14.28	2093.33
14.3	2146.67
14.32	2186.67
14.34	2106.67
14.36	2156.67
14.38	2086.67
14.4	2056.67
14.42	2200
14.44	2196.67
14.46	2000
14.48	2096.67
14.5	2073.33
14.52	2240
14.54	2203.33
14.56	2143.33
14.58	2186.67
14.6	2313.33
14.62	1936.67
14.64	2200
14.66	2183.33
14.68	2090
14.7	2080
14.72	2040
14.74	2093.33
14.76	2143.33
14.78	2106.67
14.8	2206.67
14.82	2206.67
14.84	2136.67
14.86	2173.33
14.88	2010
14.9	2166.67
14.92	1950
14.94	1886.67
14.96	2106.67
14.98	2120
15	2180
15.02	2146.67
15.04	2123.33
15.06	2006.67
15.08	1960
15.1	2103.33
15.12	1920
15.14	1996.67
15.16	2196.67
15.18	2023.33
15.2	2016.67
15.22	2140
15.24	2106.67
15.26	1980
15.28	2203.33
15.3	2066.67
15.32	2170
15.34	2153.33
15.36	2046.67
15.38	1976.67
15.4	2093.33
15.42	2053.33
15.44	2066.67
15.46	2060
15.48	2043.33
15.5	2100
15.52	2093.33
15.54	2123.33
15.56	2036.67
15.58	2093.33
15.6	2023.33
15.62	2180
15.64	2036.67
15.66	2260
15.68	2133.33
15.7	2130
15.72	2010
15.74	2090
15.76	2150
15.78	2083.33
15.8	2120
15.82	2070
15.84	2020
15.86	2133.33
15.88	1946.67
15.9	2073.33
15.92	2120
15.94	1913.33
15.96	1976.67
15.98	2106.67
16	2003.33
16.02	2063.33
16.04	2113.33
16.06	2200
16.08	1960
16.1	1960
16.12	2116.67
16.14	2033.33
16.16	1980
16.18	2000
16.2	2083.33
16.22	2040
16.24	2166.67
16.26	1930
16.28	2123.33
16.3	2053.33
16.32	1953.33
16.34	2130
16.36	2006.67
16.38	2130
16.4	2003.33
16.42	2143.33
16.44	2060
16.46	1966.67
16.48	1930
16.5	2056.67
16.52	1993.33
16.54	2116.67
16.56	2050
16.58	2046.67
16.6	1916.67
16.62	2146.67
16.64	2030
16.66	2013.33
16.68	1993.33
16.7	2056.67
16.72	2100
16.74	2023.33
16.76	2026.67
16.78	2040
16.8	2100
16.82	2060
16.84	1866.67
16.86	2163.33
16.88	2003.33
16.9	2036.67
16.92	2100
16.94	2050
16.96	2130
16.98	2146.67
17	1973.33
17.02	2080
17.04	2036.67
17.06	2026.67
17.08	1903.33
17.1	2110
17.12	1990
17.14	2016.67
17.16	2100
17.18	2136.67
17.2	2133.33
17.22	2126.67
17.24	1980
17.26	1826.67
17.28	1983.33
17.3	2006.67
17.32	1910
17.34	2066.67
17.36	2073.33
17.38	2166.67
17.4	2073.33
17.42	2043.33
17.44	2053.33
17.46	2246.67
17.48	2053.33
17.5	2136.67
17.52	1876.67
17.54	1993.33
17.56	1916.67
17.58	2056.67
17.6	2020
17.62	2213.33
17.64	1966.67
17.66	2156.67
17.68	2086.67
17.7	2063.33
17.72	2083.33
17.74	1930
17.76	2100
17.78	2150
17.8	2060
17.82	2103.33
17.84	2083.33
17.86	1960
17.88	1986.67
17.9	2043.33
17.92	2173.33
17.94	2006.67
17.96	2046.67
17.98	2023.33
18	2020
18.02	2110
18.04	2143.33
18.06	2036.67
18.08	2240
18.1	2196.67
18.12	2050
18.14	2040
18.16	1943.33
18.18	2093.33
18.2	2143.33
18.22	2113.33
18.24	2083.33
18.26	2096.67
18.28	2150
18.3	2093.33
18.32	2140
18.34	2116.67
18.36	2086.67
18.38	2083.33
18.4	2340
18.42	2146.67
18.44	1933.33
18.46	2043.33
18.48	2040
18.5	2120
18.52	2143.33
18.54	2206.67
18.56	2206.67
18.58	2166.67
18.6	2273.33
18.62	2163.33
18.64	2233.33
18.66	2010
18.68	2196.67
18.7	2163.33
18.72	2250
18.74	2026.67
18.76	2026.67
18.78	2196.67
18.8	2323.33
18.82	2086.67
18.84	2133.33
18.86	2013.33
18.88	2173.33
18.9	2100
18.92	2220
18.94	2246.67
18.96	2280
18.98	2306.67
19	2303.33
19.02	2216.67
19.04	2276.67
19.06	2293.33
19.08	2166.67
19.1	2223.33
19.12	2336.67
19.14	2363.33
19.16	2393.33
19.18	2433.33
19.2	2503.33
19.22	2496.67
19.24	2413.33
19.26	2483.33
19.28	2630
19.3	2536.67
19.32	2666.67
19.34	2673.33
19.36	2576.67
19.38	2740
19.4	2800
19.42	2556.67
19.44	2520
19.46	2673.33
19.48	2733.33
19.5	2776.67
19.52	2616.67
19.54	2593.33
19.56	2690
19.58	2586.67
19.6	2653.33
19.62	2696.67
19.64	2953.33
19.66	2830
19.68	2826.67
19.7	2683.33
19.72	2793.33
19.74	2786.67
19.76	2863.33
19.78	2960
19.8	2993.33
19.82	2996.67
19.84	3046.67
19.86	3163.33
19.88	3020
19.9	3296.67
19.92	3013.33
19.94	2940
19.96	3173.33
19.98	3186.67
20	3120
20.02	3183.33
20.04	3103.33
20.06	3003.33
20.08	3086.67
20.1	3123.33
20.12	3213.33
20.14	2833.33
20.16	2956.67
20.18	2920
20.2	2833.33
20.22	3186.67
20.24	3086.67
20.26	3086.67
20.28	3040
20.3	3173.33
20.32	3253.33
20.34	3246.67
20.36	3200
20.38	3526.67
20.4	3750
20.42	3716.67
20.44	3826.67
20.46	3736.67
20.48	3893.33
20.5	3830
20.52	4266.67
20.54	4643.33
20.56	4830
20.58	5163.33
20.6	5633.33
20.62	6050
20.64	6666.67
20.66	7540
20.68	8953.33
20.7	10013.3
20.72	11066.7
20.74	13053.3
20.76	14683.3
20.78	16683.3
20.8	18240
20.82	17270
20.84	15606.7
20.86	12863.3
20.88	10626.7
20.9	8453.33
20.92	6510
20.94	5763.33
20.96	4800
20.98	4370
21	4066.67
21.02	3630
21.04	3486.67
21.06	3323.33
21.08	3280
21.1	3213.33
21.12	3060
21.14	3020
21.16	2930
21.18	2730
21.2	2666.67
21.22	2576.67
21.24	2703.33
21.26	2843.33
21.28	2576.67
21.3	2516.67
21.32	2453.33
21.34	2720
21.36	2406.67
21.38	2406.67
21.4	2536.67
21.42	2563.33
21.44	2720
21.46	2720
21.48	2430
21.5	2440
21.52	2536.67
21.54	2340
21.56	2236.67
21.58	2473.33
21.6	2546.67
21.62	2333.33
21.64	2276.67
21.66	2113.33
21.68	2383.33
21.7	2326.67
21.72	2130
21.74	2476.67
21.76	2420
21.78	2370
21.8	2450
21.82	2240
21.84	2353.33
21.86	2256.67
21.88	2180
21.9	2240
21.92	2323.33
21.94	2310
21.96	2176.67
21.98	2303.33
22	2393.33
22.02	2250
22.04	2216.67
22.06	2206.67
22.08	2180
22.1	2216.67
22.12	2146.67
22.14	2276.67
22.16	2053.33
22.18	2253.33
22.2	2230
22.22	2296.67
22.24	2280
22.26	2316.67
22.28	2163.33
22.3	2343.33
22.32	2290
22.34	2306.67
22.36	2143.33
22.38	2306.67
22.4	2163.33
22.42	2276.67
22.44	2300
22.46	2243.33
22.48	2206.67
22.5	2200
22.52	2230
22.54	2120
22.56	2280
22.58	2276.67
22.6	2250
22.62	2126.67
22.64	2030
22.66	2110
22.68	2286.67
22.7	2220
22.72	2296.67
22.74	2220
22.76	2266.67
22.78	2350
22.8	2176.67
22.82	2143.33
22.84	2070
22.86	2083.33
22.88	2186.67
22.9	2166.67
22.92	2216.67
22.94	2323.33
22.96	2090
22.98	2103.33
23	2053.33
23.02	2123.33
23.04	2220
23.06	2180
23.08	2210
23.1	2426.67
23.12	2146.67
23.14	2276.67
23.16	2146.67
23.18	2150
23.2	2313.33
23.22	2173.33
23.24	2233.33
23.26	2296.67
23.28	2100
23.3	2210
23.32	2240
23.34	2150
23.36	2300
23.38	2400
23.4	2243.33
23.42	2373.33
23.44	2093.33
23.46	2330
23.48	2260
23.5	2360
23.52	2293.33
23.54	2280
23.56	2216.67
23.58	2260
23.6	2306.67
23.62	2406.67
23.64	2310
23.66	2213.33
23.68	2383.33
23.7	2186.67
23.72	2260
23.74	2160
23.76	2210
23.78	2423.33
23.8	2393.33
23.82	2206.67
23.84	2443.33
23.86	2283.33
23.88	2150
23.9	2186.67
23.92	2140
23.94	2226.67
23.96	2363.33
23.98	2210
24	2310
24.02	2313.33
24.04	2203.33
24.06	2430
24.08	2366.67
24.1	2106.67
24.12	2136.67
24.14	2243.33
24.16	2256.67
24.18	2230
24.2	2220
24.22	2360
24.24	2210
24.26	2246.67
24.28	2246.67
24.3	2216.67
24.32	2160
24.34	2173.33
24.36	2300
24.38	2206.67
24.4	2130
24.42	2310
24.44	2256.67
24.46	2303.33
24.48	2253.33
24.5	2263.33
24.52	2256.67
24.54	2193.33
24.56	2290
24.58	2203.33
24.6	2336.67
24.62	2443.33
24.64	2203.33
24.66	2143.33
24.68	2363.33
24.7	2273.33
24.72	2320
24.74	2256.67
24.76	2306.67
24.78	2270
24.8	2283.33
24.82	2326.67
24.84	2186.67
24.86	2296.67
24.88	2223.33
24.9	2236.67
24.92	2213.33
24.94	2316.67
24.96	2160
24.98	2316.67
25	2260
25.02	2316.67
25.04	2360
25.06	2270
25.08	2223.33
25.1	2353.33
25.12	2416.67
25.14	2403.33
25.16	2416.67
25.18	2386.67
25.2	2503.33
25.22	2406.67
25.24	2330
25.26	2353.33
25.28	2400
25.3	2353.33
25.32	2343.33
25.34	2483.33
25.36	2390
25.38	2490
25.4	2446.67
25.42	2583.33
25.44	2753.33
25.46	2696.67
25.48	2643.33
25.5	2650
25.52	2686.67
25.54	2833.33
25.56	2876.67
25.58	2766.67
25.6	2783.33
25.62	2823.33
25.64	3076.67
25.66	3013.33
25.68	3146.67
25.7	3386.67
25.72	3426.67
25.74	3303.33
25.76	3423.33
25.78	3480
25.8	3486.67
25.82	3440
25.84	3580
25.86	3643.33
25.88	3596.67
25.9	3770
25.92	3826.67
25.94	4106.67
25.96	4046.67
25.98	4010
26	4260
26.02	4550
26.04	4600
26.06	4796.67
26.08	5043.33
26.1	5413.33
26.12	5656.67
26.14	5823.33
26.16	6330
26.18	6543.33
26.2	7020
26.22	8136.67
26.24	8583.33
26.26	9470
26.28	10486.7
26.3	11620
26.32	13213.3
26.34	14876.7
26.36	17350
26.38	18730
26.4	21796.7
26.42	25630
26.44	30093.3
26.46	35513.3
26.48	42013.3
26.5	50943.3
26.52	60370
26.54	71983.3
26.56	82833.3
26.58	89013.3
26.6	87770
26.62	78310
26.64	68706.7
26.66	57993.3
26.68	46273.3
26.7	35443.3
26.72	27616.7
26.74	22250
26.76	17963.3
26.78	15200
26.8	13213.3
26.82	11353.3
26.84	9520
26.86	8686.67
26.88	8056.67
26.9	7216.67
26.92	6430
26.94	6026.67
26.96	5540
26.98	5366.67
27	5230
27.02	4793.33
27.04	4686.67
27.06	4363.33
27.08	4323.33
27.1	4200
27.12	4143.33
27.14	3716.67
27.16	3876.67
27.18	3723.33
27.2	3813.33
27.22	3610
27.24	3576.67
27.26	3476.67
27.28	3486.67
27.3	3323.33
27.32	3333.33
27.34	3333.33
27.36	3370
27.38	3323.33
27.4	3336.67
27.42	3236.67
27.44	3056.67
27.46	2956.67
27.48	3070
27.5	3116.67
27.52	2926.67
27.54	2963.33
27.56	3086.67
27.58	3183.33
27.6	3066.67
27.62	3056.67
27.64	2946.67
27.66	2890
27.68	2893.33
27.7	2810
27.72	2826.67
27.74	2846.67
27.76	2926.67
27.78	2896.67
27.8	2906.67
27.82	2846.67
27.84	2706.67
27.86	2560
27.88	2883.33
27.9	2703.33
27.92	2556.67
27.94	2783.33
27.96	2673.33
27.98	2756.67
28	2770
28.02	2756.67
28.04	2536.67
28.06	2643.33
28.08	2596.67
28.1	2636.67
28.12	2720
28.14	2670
28.16	2693.33
28.18	2653.33
28.2	2726.67
28.22	2606.67
28.24	2566.67
28.26	2630
28.28	2683.33
28.3	2630
28.32	2676.67
28.34	2423.33
28.36	2726.67
28.38	2650
28.4	2670
28.42	2533.33
28.44	2653.33
28.46	2666.67
28.48	2590
28.5	2603.33
28.52	2843.33
28.54	2513.33
28.56	2603.33
28.58	2630
28.6	2666.67
28.62	2843.33
28.64	2716.67
28.66	2660
28.68	2596.67
28.7	2680
28.72	2730
28.74	2523.33
28.76	2666.67
28.78	2686.67
28.8	2526.67
28.82	2516.67
28.84	2566.67
28.86	2450
28.88	2470
28.9	2336.67
28.92	2420
28.94	2376.67
28.96	2500
28.98	2300
29	2320
29.02	2283.33
29.04	2286.67
29.06	2373.33
29.08	2200
29.1	2190
29.12	2100
29.14	2283.33
29.16	2386.67
29.18	2280
29.2	2260
29.22	2183.33
29.24	2290
29.26	2136.67
29.28	2143.33
29.3	2220
29.32	2236.67
29.34	2266.67
29.36	2230
29.38	2240
29.4	2240
29.42	2210
29.44	2246.67
29.46	2046.67
29.48	2253.33
29.5	2190
29.52	2260
29.54	2210
29.56	2250
29.58	2066.67
29.6	2173.33
29.62	2310
29.64	2066.67
29.66	2146.67
29.68	2200
29.7	2196.67
29.72	2266.67
29.74	2163.33
29.76	2130
29.78	2163.33
29.8	2246.67
29.82	2070
29.84	2060
29.86	2146.67
29.88	2173.33
29.9	2080
29.92	2106.67
29.94	2143.33
29.96	2240
29.98	2223.33
30	2006.67
30.02	2136.67
30.04	2160
30.06	2126.67
30.08	2196.67
30.1	2113.33
30.12	2076.67
30.14	2203.33
30.16	2200
30.18	2236.67
30.2	2143.33
30.22	2193.33
30.24	2150
30.26	1976.67
30.28	2096.67
30.3	2200
30.32	2120
30.34	2180
30.36	2213.33
30.38	2176.67
30.4	2146.67
30.42	2103.33
30.44	2243.33
30.46	2206.67
30.48	2176.67
30.5	2230
30.52	2250
30.54	2160
30.56	2053.33
30.58	2046.67
30.6	2116.67
30.62	2080
30.64	2020
30.66	2053.33
30.68	2170
30.7	1946.67
30.72	2063.33
30.74	2046.67
30.76	2136.67
30.78	2116.67
30.8	2190
30.82	2160
30.84	2310
30.86	2136.67
30.88	2203.33
30.9	2123.33
30.92	1983.33
30.94	2093.33
30.96	2166.67
30.98	2063.33
31	2206.67
31.02	2203.33
31.04	2063.33
31.06	2093.33
31.08	2250
31.1	2160
31.12	2110
31.14	2136.67
31.16	2003.33
31.18	2196.67
31.2	2000
31.22	2333.33
31.24	1966.67
31.26	2196.67
31.28	2096.67
31.3	2146.67
31.32	2156.67
31.34	2366.67
31.36	2056.67
31.38	2066.67
31.4	2176.67
31.42	2006.67
31.44	2040
31.46	2090
31.48	2023.33
31.5	1960
31.52	2033.33
31.54	2160
31.56	2226.67
31.58	2030
31.6	2140
31.62	1990
31.64	2066.67
31.66	1920
31.68	1916.67
31.7	1976.67
31.72	1946.67
31.74	2050
31.76	2030
31.78	1916.67
31.8	1993.33
31.82	2000
31.84	1840
31.86	1876.67
31.88	1940
31.9	1966.67
31.92	1953.33
31.94	2043.33
31.96	1750
31.98	2050
32	1936.67
32.02	1753.33
32.04	1973.33
32.06	1970
32.08	1956.67
32.1	1693.33
32.12	1956.67
32.14	1960
32.16	1973.33
32.18	1890
32.2	1846.67
32.22	1790
32.24	1813.33
32.26	1883.33
32.28	1766.67
32.3	1860
32.32	1890
32.34	1810
32.36	2030
32.38	1963.33
32.4	1816.67
32.42	1846.67
32.44	1896.67
32.46	1843.33
32.48	1923.33
32.5	1890
32.52	1863.33
32.54	1730
32.56	1850
32.58	1863.33
32.6	1926.67
32.62	1883.33
32.64	1856.67
32.66	1820
32.68	2050
32.7	1886.67
32.72	2060
32.74	1783.33
32.76	1880
32.78	1966.67
32.8	1963.33
32.82	1833.33
32.84	1806.67
32.86	1976.67
32.88	1920
32.9	1893.33
32.92	1940
32.94	1846.67
32.96	2000
32.98	1750
33	1640
33.02	1896.67
33.04	2006.67
33.06	1816.67
33.08	1866.67
33.1	1890
33.12	1886.67
33.14	1743.33
33.16	1850
33.18	2100
33.2	1953.33
33.22	2056.67
33.24	1920
33.26	2050
33.28	1836.67
33.3	1966.67
33.32	1930
33.34	2006.67
33.36	1953.33
33.38	1923.33
33.4	1893.33
33.42	1730
33.44	1826.67
33.46	1886.67
33.48	1996.67
33.5	1900
33.52	1823.33
33.54	1913.33
33.56	1900
33.58	1860
33.6	1883.33
33.62	2033.33
33.64	2060
33.66	1973.33
33.68	1890
33.7	2036.67
33.72	2083.33
33.74	2060
33.76	2170
33.78	1983.33
33.8	1956.67
33.82	2306.67
33.84	1973.33
33.86	1946.67
33.88	2170
33.9	2083.33
33.92	2130
33.94	2000
33.96	2176.67
33.98	2213.33
34	2200
34.02	2123.33
34.04	2280
34.06	2023.33
34.08	2096.67
34.1	2056.67
34.12	2196.67
34.14	2280
34.16	2033.33
34.18	2176.67
34.2	2203.33
34.22	2196.67
34.24	2023.33
34.26	2096.67
34.28	2196.67
34.3	2156.67
34.32	2103.33
34.34	2180
34.36	2086.67
34.38	2206.67
34.4	2056.67
34.42	2233.33
34.44	2136.67
34.46	2156.67
34.48	2150
34.5	2100
34.52	2096.67
34.54	2276.67
34.56	2173.33
34.58	2166.67
34.6	2230
34.62	2206.67
34.64	2286.67
34.66	2313.33
34.68	2160
34.7	2006.67
34.72	2093.33
34.74	2243.33
34.76	2073.33
34.78	2230
34.8	2343.33
34.82	2263.33
34.84	2230
34.86	2220
34.88	2060
34.9	2323.33
34.92	2160
34.94	2260
34.96	2083.33
34.98	2180
35	2200
35.02	2116.67
35.04	2176.67
35.06	2220
35.08	2276.67
35.1	2126.67
35.12	2163.33
35.14	2180
35.16	2303.33
35.18	2170
35.2	2223.33
35.22	2230
35.24	2270
35.26	2440
35.28	2243.33
35.3	2290
35.32	2283.33
35.34	2276.67
35.36	2360
35.38	2353.33
35.4	2326.67
35.42	2256.67
35.44	2290
35.46	2300
35.48	2223.33
35.5	2346.67
35.52	2346.67
35.54	2500
35.56	2383.33
35.58	2196.67
35.6	2396.67
35.62	2333.33
35.64	2330
35.66	2386.67
35.68	2456.67
35.7	2456.67
35.72	2406.67
35.74	2396.67
35.76	2346.67
35.78	2290
35.8	2426.67
35.82	2370
35.84	2353.33
35.86	2360
35.88	2433.33
35.9	2370
35.92	2270
35.94	2433.33
35.96	2473.33
35.98	2466.67
36	2356.67
36.02	2506.67
36.04	2340
36.06	2430
36.08	2450
36.1	2526.67
36.12	2486.67
36.14	2466.67
36.16	2650
36.18	2546.67
36.2	2523.33
36.22	2686.67
36.24	2716.67
36.26	2900
36.28	3046.67
36.3	3113.33
36.32	3256.67
36.34	3693.33
36.36	3993.33
36.38	4356.67
36.4	4783.33
36.42	5283.33
36.44	5673.33
36.46	6263.33
36.48	6646.67
36.5	6466.67
36.52	6330
36.54	6000
36.56	5750
36.58	5200
36.6	4813.33
36.62	4366.67
36.64	4030
36.66	3563.33
36.68	3510
36.7	3170
36.72	3026.67
36.74	2936.67
36.76	2780
36.78	2533.33
36.8	2570
36.82	2513.33
36.84	2596.67
36.86	2616.67
36.88	2436.67
36.9	2313.33
36.92	2266.67
36.94	2360
36.96	2333.33
36.98	2236.67
37	2310
37.02	2166.67
37.04	2233.33
37.06	2380
37.08	2163.33
37.1	2343.33
37.12	2203.33
37.14	2186.67
37.16	2310
37.18	2163.33
37.2	2213.33
37.22	2166.67
37.24	2116.67
37.26	2196.67
37.28	2156.67
37.3	2046.67
37.32	2200
37.34	2136.67
37.36	2270
37.38	2110
37.4	2116.67
37.42	1970
37.44	2086.67
37.46	2143.33
37.48	2133.33
37.5	2220
37.52	2063.33
37.54	2230
37.56	2090
37.58	2083.33
37.6	2043.33
37.62	2050
37.64	2093.33
37.66	2096.67
37.68	2076.67
37.7	2026.67
37.72	2350
37.74	2196.67
37.76	2090
37.78	2113.33
37.8	1976.67
37.82	2100
37.84	2140
37.86	2050
37.88	1893.33
37.9	1896.67
37.92	2016.67
37.94	1856.67
37.96	2130
37.98	2126.67
38	2216.67
38.02	2003.33
38.04	2040
38.06	2103.33
38.08	2013.33
38.1	2103.33
38.12	2073.33
38.14	2073.33
38.16	1956.67
38.18	2113.33
38.2	2113.33
38.22	2040
38.24	2066.67
38.26	2083.33
38.28	1910
38.3	1930
38.32	2053.33
38.34	2100
38.36	2240
38.38	2153.33
38.4	2080
38.42	2073.33
38.44	1960
38.46	2076.67
38.48	2106.67
38.5	2033.33
38.52	2120
38.54	2256.67
38.56	2193.33
38.58	2026.67
38.6	2046.67
38.62	2116.67
38.64	2003.33
38.66	2130
38.68	2056.67
38.7	2060
38.72	2026.67
38.74	2073.33
38.76	2213.33
38.78	2006.67
38.8	1956.67
38.82	2063.33
38.84	2216.67
38.86	2156.67
38.88	2093.33
38.9	2023.33
38.92	2230
38.94	2253.33
38.96	2203.33
38.98	2150
39	2226.67
39.02	2536.67
39.04	2276.67
39.06	2356.67
39.08	2366.67
39.1	2440
39.12	2640
39.14	2683.33
39.16	2706.67
39.18	2860
39.2	2956.67
39.22	2936.67
39.24	3253.33
39.26	3693.33
39.28	3580
39.3	4273.33
39.32	4696.67
39.34	5430
39.36	5890
39.38	6616.67
39.4	7070
39.42	7083.33
39.44	6673.33
39.46	6280
39.48	6030
39.5	5633.33
39.52	5206.67
39.54	4510
39.56	4203.33
39.58	3650
39.6	3350
39.62	3140
39.64	3006.67
39.66	2786.67
39.68	2860
39.7	2556.67
39.72	2606.67
39.74	2580
39.76	2426.67
39.78	2433.33
39.8	2336.67
39.82	2280
39.84	2160
39.86	2333.33
39.88	2383.33
39.9	2300
39.92	2323.33
39.94	2300
39.96	2413.33
39.98	2563.33
40	2420
40.02	2376.67
40.04	2553.33
40.06	2556.67
40.08	2770
40.1	2823.33
40.12	3080
40.14	3406.67
40.16	3413.33
40.18	3920
40.2	3580
40.22	4010
40.24	3750
40.26	3856.67
40.28	3486.67
40.3	3426.67
40.32	3276.67
40.34	3156.67
40.36	2936.67
40.38	2673.33
40.4	2643.33
40.42	2600
40.44	2443.33
40.46	2210
40.48	2296.67
40.5	2203.33
40.52	2263.33
40.54	2280
40.56	2176.67
40.58	2213.33
40.6	2020
40.62	1903.33
40.64	2066.67
40.66	1916.67
40.68	2140
40.7	1943.33
40.72	1956.67
40.74	2070
40.76	1990
40.78	2010
40.8	1953.33
40.82	2030
40.84	2113.33
40.86	2043.33
40.88	1916.67
40.9	1943.33
40.92	1960
40.94	1926.67
40.96	2010
40.98	1920
41	1863.33
41.02	2133.33
41.04	2003.33
41.06	1933.33
41.08	1963.33
41.1	1916.67
41.12	1993.33
41.14	1996.67
41.16	1996.67
41.18	2056.67
41.2	1953.33
41.22	1906.67
41.24	1913.33
41.26	1966.67
41.28	1873.33
41.3	1873.33
41.32	2033.33
41.34	1976.67
41.36	1926.67
41.38	2023.33
41.4	1930
41.42	1826.67
41.44	1993.33
41.46	1906.67
41.48	1943.33
41.5	1980
41.52	1903.33
41.54	1876.67
41.56	2010
41.58	1883.33
41.6	1956.67
41.62	1880
41.64	2000
41.66	2013.33
41.68	2006.67
41.7	1990
41.72	2043.33
41.74	1883.33
41.76	1990
41.78	2000
41.8	1890
41.82	2090
41.84	2026.67
41.86	1926.67
41.88	2046.67
41.9	1936.67
41.92	2000
41.94	2120
41.96	2093.33
41.98	2040
42	2173.33
42.02	2240
42.04	2136.67
42.06	2246.67
42.08	2153.33
42.1	2230
42.12	2296.67
42.14	2570
42.16	2563.33
42.18	2533.33
42.2	2606.67
42.22	2983.33
42.24	3033.33
42.26	3316.67
42.28	3650
42.3	3770
42.32	4090
42.34	4413.33
42.36	4816.67
42.38	5226.67
42.4	4986.67
42.42	4676.67
42.44	4436.67
42.46	4280
42.48	4070
42.5	3926.67
42.52	3563.33
42.54	3376.67
42.56	3216.67
42.58	2970
42.6	2773.33
42.62	2603.33
42.64	2493.33
42.66	2296.67
42.68	2323.33
42.7	2146.67
42.72	2166.67
42.74	1946.67
42.76	2056.67
42.78	2066.67
42.8	2076.67
42.82	2060
42.84	2013.33
42.86	1946.67
42.88	2033.33
42.9	2010
42.92	1936.67
42.94	1943.33
42.96	2023.33
42.98	1940
43	1883.33
43.02	1946.67
43.04	1983.33
43.06	1933.33
43.08	1883.33
43.1	1856.67
43.12	1870
43.14	1920
43.16	1936.67
43.18	1806.67
43.2	1860
43.22	1770
43.24	1803.33
43.26	1866.67
43.28	1886.67
43.3	1960
43.32	1846.67
43.34	1770
43.36	1816.67
43.38	1870
43.4	1826.67
43.42	1870
43.44	1846.67
43.46	1860
43.48	1710
43.5	1856.67
43.52	1840
43.54	1803.33
43.56	1903.33
43.58	1760
43.6	1840
43.62	1753.33
43.64	1823.33
43.66	1700
43.68	1776.67
[truncated: 2,066 more rows]
